# Supplementary material for: A robust reprogramming strategy for generating hepatocyte-like cells usable in pharmaco-toxicological studies
Source: Stem Cell Res Ther. 2023 Apr 18;14:94. doi: 10.1186/s13287-023-03311-w (PMC10114490; doi:10.1186/s13287-023-03311-w)
Supplement: Supplementary file 2 — Additional file 2. Supplementary Tables S1–S4. [file 13287_2023_3311_MOESM2_ESM.xlsx]

## Sheet: Table S1
Table S1. Primers used in this study.
Gene	Forward (5’-3’)	Reverse (5’-3’)
CDKN1A	CCATGTGGACCTGTCACTGT	CTTCCTGTGGGCGGATTAGG
CDKN2A	GAGCCTTCGGCTGACTGG	ACCGTAACTATTCGGTGCGTT
ALB	TAAGGAGACCTGCTTTGCCG	AGACAGGGTGTTGGCTTTACA
PYGL	GCAGACTACGAAGCCTATGTCA	ATTTCCCCGAGGCAGCTATG
PHKA2	AGGCGGTTTAGTGCTGATGAA	TGGACCTCGCAGACTTGGA
HGD	GGACCTGATGCTGACTGCTT	AAGTGGCTCTTGAGTGGCTC
GLUL	TGGGAACTGGAATGGTGCAG	CCAGTTAGACGTCGGGCATT
GLS2	CGAAGGTTTGCCTTGTCAGC	AGAGTGTGTAGGAGTCCTGGT
TAT	TCTCTGTTATGGGGCGTTGG	TGGACAGACTGCTCAGCAAC
SERPINA1	CTCCTCAGCTTCAGGCACC	GATGCCCCACGAGACAGAAG
HPD	GACGGCCAAGATCAAGGTGA	TGCACCGGTTTGGTGAAGAT
CYP3A4	CAAGAAGAACAAGGACAACATAGA	TTTACAAGGTTTGAAGGAGAAGTT
GYS2	CTGTTTCATGCAGGAGCACG	ATAATCCTTTGGCGGCGTGA
CYP2B6	GTGTGGAGAAGCACCGTGAAAC	GAGAGCGTGTTGAGGTTGAGGT
CYP2E1	AAGCAACCCGAGACACCATT	GAAACAACTCCATGCGAGCC
PBGD	CGGAAGAAAACAGCCCAAAGA	TGAAGCCAGGAGGAAGCACAGT

## Sheet: Table S2
Table S2. Differentially expressed genes (FDR<0.05; -1>log2[fold change]>1) between PDhigh and PDlow iHDF-T estimated by RNAseq
Nr	Gene	PDhigh_1	PDhigh_2	PDhigh_3	PDlow_1	PDlow_2	PDlow_3	FDR	log2Fold
1	BCHE	41.3	43	72.6	2.6	0	1.9	1.84e-09	5.05
2	YWHAEP5	5.9	22.2	148.7	2.6	1.1	2.8	7.3e-06	4.74
3	RPS20P2	10.1	38.9	56.6	0.9	4.5	0.9	1.53e-05	4.13
4	CH507-528H12.9	16	8.3	81.1	0.9	3.4	2.8	9.27e-05	3.94
5	HNRNPA3P10	16	26.4	250.9	8.6	11.3	2.8	3.49e-05	3.7
6	ZNF804A	134.2	115.2	151.2	12	12.4	6.6	1.23e-17	3.7
7	CDR1	52.3	58.3	38	1.7	1.1	9.5	6.2e-07	3.57
8	RPL7P19	9.3	19.4	208.6	5.2	10.2	6.6	0.000202	3.45
9	RPL23AP3	5.9	47.2	60.8	5.2	5.7	1.9	0.000324	3.17
10	HNRNPA3P5	32.1	73.6	384.3	28.4	18.1	9.5	2.78e-05	3.13
11	RPL5P30	11.8	22.2	40.5	4.3	2.3	1.9	0.000271	3.12
12	LINC01551	57.4	90.2	51.5	7.7	3.4	13.2	1.22e-07	3
13	bP-2189O9.5	30.4	16.7	65.9	6	7.9	1.9	0.000168	2.86
14	RP11-9G1.3	60.8	40.3	49.8	2.6	9	11.3	5.27e-06	2.74
15	HNRNPRP1	15.2	36.1	107.3	6.9	4.5	12.3	0.000314	2.74
16	PDE1A	32.1	27.8	47.3	1.7	10.2	4.7	9.7e-05	2.74
17	AC078899.1	19.4	62.5	184.1	13.8	12.4	15.1	0.000113	2.69
18	FOXG1	481	376.3	163	43.9	53.1	69	5.83e-10	2.62
19	RSAD2	26.2	20.8	48.1	8.6	2.3	4.7	0.000327	2.59
20	RP11-512F24.1	38.8	81.9	495.8	37.9	29.4	39.7	0.000365	2.53
21	PAGE5	58.2	112.5	94.6	11.2	12.4	25.5	8.63e-07	2.42
22	PAPPA-AS1	175.5	109.7	171.5	47.3	19.2	22.7	6.26e-08	2.35
23	MSR1	136.7	143	177.4	30.1	26	38.8	8.13e-11	2.27
24	LINC02574	394.1	810.8	234	117.1	81.4	100.2	1.69e-07	2.26
25	SLC7A11	648.9	494.3	1143.7	218.6	150.3	109.6	4.44e-09	2.26
26	IFI6	1182.3	1984	807.5	317.6	267.9	275.1	1.37e-10	2.21
27	HNRNPH3	351.9	655.3	2431.9	330.5	277	139.9	0.000132	2.2
28	FAM133A	62.4	63.9	145.3	22.4	17	20.8	7.82e-06	2.18
29	LINC01322	40.5	59.7	76	12.9	13.6	13.2	1.16e-05	2.15
30	SULF1	232.1	219.4	204.4	48.2	48.6	59.6	1.73e-12	2.07
31	ESF1	64.1	81.9	244.1	34.4	35	26.5	0.000128	2.03
32	LINC00632	80.2	149.9	117.4	18.9	26	40.6	3.61e-06	2.02
33	NDUFA5	69.2	86.1	253.4	40.5	38.4	24.6	0.000173	1.99
34	COL6A6	235.4	130.5	477.2	95.5	79.1	47.3	4.92e-05	1.93
35	CD33	141.8	133.3	63.4	35.3	24.9	28.4	9.87e-06	1.93
36	HNMT	51.5	58.3	94.6	19.8	12.4	21.7	5.86e-05	1.92
37	F2RL2	71.7	47.2	47.3	14.6	11.3	18.9	9.77e-05	1.89
38	TENM1	81.9	81.9	104.7	15.5	28.3	30.2	7.5e-06	1.87
39	IFI27	173	273.5	54.9	55.9	36.2	46.3	0.000405	1.85
40	KTN1	631.2	612.3	2452.1	437.2	318.8	279.8	0.00019	1.84
41	UQCRB	217.7	559.5	1125.1	186.8	204.6	156.9	0.000181	1.8
42	THBS1-AS1	291.1	241.6	401.2	118.8	63.3	92.6	3.12e-07	1.76
43	DPT	281	349.9	352.2	118.8	78	101.1	2.65e-09	1.72
44	MINDY2	226.2	184.7	522.9	111.9	85.9	87.9	4.24e-05	1.71
45	BRMS1L	51.5	63.9	128.4	29.3	23.7	21.7	0.000382	1.71
46	ZNF766	61.6	84.7	135.1	32.7	26	30.2	0.000124	1.66
47	VPS26A	244.7	281.8	763.6	173.9	121	123.8	0.000225	1.62
48	RPL22L1	291.1	204.1	456.1	151.5	84.8	78.5	5.84e-05	1.6
49	TNNT1	63.3	81.9	74.3	30.1	21.5	21.7	0.000104	1.57
50	XXyac-YX65C7_A.2	616	537.3	771.2	278.9	204.6	164.5	1.15e-07	1.57
51	AC007750.5	68.4	81.9	108.1	32.7	19.2	35	0.000186	1.56
52	RP11-244F12.2	200.8	415.1	636.9	85.2	167.3	172	0.000383	1.56
53	CLIC2	105.5	75	69.3	38.7	22.6	23.6	0.000244	1.55
54	MPHOSPH10	117.3	197.2	258.5	80.9	65.6	51	7.03e-05	1.53
55	PAPPA	863.3	681.7	718	312.4	246.4	233.5	1.56e-09	1.51
56	COL3A1	2581.4	2692.1	6895.2	1743.7	1170	1401.8	0.000136	1.5
57	GOLGA4	974.7	1042.7	2590.7	733.3	489.5	413.1	0.000249	1.49
58	RP11-501E24.9	599.1	1141.3	2056	563.7	468	334.6	0.000401	1.47
59	CPS1	139.2	101.4	110.7	46.5	41.8	38.8	1.71e-05	1.47
60	GREM2	145.1	126.3	209.5	47.3	63.3	64.3	2.47e-05	1.47
61	EMC2	139.2	156.9	244.1	69.7	84.8	47.3	0.000125	1.43
62	SAMD9	326.6	263.8	634.4	198.8	123.2	142.7	0.000272	1.4
63	NSRP1	185.7	420.7	448.5	148	144.7	121.9	0.000262	1.35
64	IL7R	285.2	255.5	413.9	143.7	113	127.6	1.32e-05	1.31
65	FTH1P20	1070	3097.6	2382	920.9	900.9	846	0.000355	1.3
66	USO1	589	629	1208.7	424.3	310.9	259.9	0.00026	1.29
67	LMAN1	1502.9	1131.6	2714.8	896.8	618.3	690	0.00026	1.28
68	IFIT1	212.7	199.9	237.4	113.6	61	93.6	7.98e-05	1.27
69	P4HA1	463.3	363.8	664.8	291.8	158.3	172	0.000308	1.26
70	RALGPS2	459.1	379	758.5	275.4	215.9	178.7	0.000204	1.25
71	THBS1	19886.5	13878.6	19166.8	8024	7516.1	6694.2	1.27e-07	1.25
72	DNAAF4-CCPG1	502.9	380.4	793.2	308.1	211.4	198.5	0.000374	1.22
73	CCN5	1840.5	1568.9	897.9	674.8	578.8	626.7	8.92e-05	1.2
74	GPBP1	211	209.7	351.4	137.7	102.9	104	0.000411	1.16
75	RAB1A	876.8	1217.6	1669.1	708.3	536.9	491.5	0.000274	1.12
76	IGFBP3	12899.3	10265.9	9052.5	4044.3	5028.1	5842.6	1.18e-05	1.11
77	PTGFR	291.1	255.5	402.1	164.4	152.6	125.7	0.00019	1.1
78	RP1-65P5.6	1389.8	2052.1	2458	1069.8	904.3	787.4	0.000117	1.09
79	TXNRD1	2720.6	2476.9	4563.8	1555.2	1439	1587.1	0.000153	1.09
80	CYP1B1	1143.4	759.5	965.5	519	425	406.5	2.81e-05	1.09
81	GALNT5	1173.8	1081.6	1823.7	772	630.8	560.5	0.000256	1.06
82	CCPG1	792.4	591.5	1042.3	465.6	359.5	351.6	0.000336	1.04
83	RAB2A	1204.2	1153.8	1698.7	710.9	617.2	642.8	3.26e-05	1.04
84	PDHB	467.5	608.1	647	307.3	282.6	246.7	4.35e-05	1.04
85	PCDH10	5859	4198.6	5022.5	2522.6	2249.5	2574.9	4.74e-06	1.04
86	TVP23B	405.1	537.3	457	238.4	227.2	216.5	2.31e-05	1.03
87	MOK	436.3	413.7	269.5	648.1	775.5	915.9	0.000199	-1.06
88	IL32	194.9	226.3	123.3	399.4	374.2	370.5	0.000304	-1.08
89	FOSL1P1	119	133.3	114.9	277.1	247.6	271.3	1.22e-05	-1.12
90	ZNF219	316.4	219.4	309.2	542.2	703.1	606.8	1.91e-05	-1.13
91	MMP1	4387.3	5242.7	3621.2	10094.8	10491.4	9279.5	3.48e-07	-1.17
92	SIGIRR	89.4	77.8	53.2	148.9	188.8	173	0.000214	-1.21
93	PRSS3	165.4	141.6	79.4	262.5	273.6	374.3	0.000362	-1.24
94	NGEF	127.4	105.5	103.1	244.4	308.6	270.3	2.09e-06	-1.29
95	CTNND2	30.4	34.7	42.2	89.5	90.4	85.1	0.000304	-1.3
96	NRG2	47.3	59.7	45.6	104.1	163.9	108.7	0.000239	-1.31
97	JUP	91.1	81.9	50.7	226.4	154.9	172	0.000167	-1.31
98	TFPI2	1796.6	1069.1	612.4	2514	2849.8	3419	0.00031	-1.34
99	TGM2	43	40.3	28.7	98.1	102.9	82.2	0.000259	-1.34
100	CKB	69.2	62.5	63.4	192.8	154.9	157.9	4.12e-06	-1.37
101	SYT7	315.6	281.8	254.3	860.7	695.2	714.6	2.82e-09	-1.41
102	STC1	142.6	122.2	106.4	364.9	347	296.8	7.74e-08	-1.44
103	C11orf96	227.8	155.5	117.4	453.6	410.3	513.3	3.05e-06	-1.46
104	FNDC10	87.8	68	42.2	154.1	230.6	165.4	7.2e-05	-1.47
105	PLCXD3	56.5	54.1	120.8	276.3	188.8	186.2	0.000176	-1.48
106	CEBPB-AS1	119.8	79.1	67.6	184.2	388.9	189	0.00016	-1.51
107	WTAPP1	42.2	61.1	59.1	158.4	188.8	121.9	8.06e-06	-1.54
108	SCUBE3	157.8	98.6	152.9	473.4	360.6	417.8	3.48e-08	-1.61
109	RAB38	27	23.6	14.4	60.2	72.3	80.3	8.34e-05	-1.72
110	SLC2A8	16	16.7	12.7	35.3	62.2	55.8	0.000346	-1.76
111	PIM2	26.2	30.5	14.4	86.1	80.3	76.6	2.34e-05	-1.79
112	SLCO4A1	59.9	27.8	27.9	154.1	130	150.3	2.08e-06	-1.9
113	CORO2B	362	255.5	184.1	1008.7	1035.5	984	8.09e-11	-1.92
114	CDCP1	21.1	29.2	17.7	93	90.4	72.8	1.8e-06	-1.94
115	CTD-2263F21.1	21.1	19.4	9.3	56.8	65.6	71.8	3.13e-05	-1.98
116	LLNLF-96A1.1	1451.4	956.6	749.2	1725.6	2099.2	8843.7	0.000164	-2
117	C16orf74	97.9	63.9	38	171.3	426.2	208	1.03e-05	-2.01
118	SFRP1	846.4	874.7	572.7	3416.9	3031.8	3026.7	2.73e-16	-2.05
119	TMEM158	896.2	834.4	315.9	2115.5	3886.4	2604.2	2.06e-07	-2.07
120	CCNP	18.6	9.7	9.3	25	54.3	89.8	0.000422	-2.15
121	PPP1R14BP4	13.5	25	26.2	43	178.6	76.6	0.000105	-2.21
122	ZNF185	52.3	44.4	34.6	208.3	215.9	217.4	2.01e-13	-2.29
123	RP11-151H2.3	66.7	98.6	31.3	124.8	290.5	631.4	1.27e-05	-2.42
124	RPL15P13	13.5	20.8	26.2	45.6	69	213.6	4.59e-05	-2.44
125	SMCP	6.8	12.5	3.4	39.6	33.9	53.9	3.39e-05	-2.56
126	CHST9	5.9	13.9	0.8	25	62.2	68.1	7.2e-05	-2.99
127	LCE1C	4.2	5.6	0.8	31	32.8	20.8	7.96e-05	-3.06
128	PRR9	9.3	2.8	1.7	32.7	47.5	40.6	1.06e-05	-3.09
129	IGDCC3	7.6	13.9	4.2	10.3	168.4	43.5	0.000193	-3.14
130	LCE3A	1.7	9.7	1.7	34.4	46.3	31.2	1.58e-05	-3.24
131	RP11-763B22.3	21.9	16.7	2.5	29.3	122.1	277.9	8.65e-06	-3.39
132	LCE3D	3.4	6.9	0.8	54.2	45.2	29.3	6.24e-07	-3.65
133	KPRP	24.5	41.7	22	379.6	395.6	316.7	1.53e-27	-3.67
134	RP11-495P10.4	3.4	13.9	0.8	17.2	33.9	192.8	4.18e-05	-3.83
135	CTD-2377O17.1	1.7	5.6	0.8	3.4	24.9	85.1	0.000285	-3.91
136	LINC00574	3.4	4.2	0	15.5	27.1	75.6	1.53e-05	-4.05
137	LCE1F	14.3	38.9	6.8	384.7	357.2	271.3	2.69e-17	-4.14
138	LCE1E	1.7	4.2	0.8	40.5	28.3	47.3	1.42e-07	-4.26
139	RP11-74C1.4	0	1.4	0.8	9.5	38.4	32.1	2.56e-05	-5.32

## Sheet: Table S3
Table S3. Gene sets used for heatmaps in Figure 3
Aizarani							Zabulica		HDF
A1CF	APOC3	CP	FMO5	HSD17B6	PCK2	SERPINA6	AFP	KRT7	A4GALT	PRKCZ
ABAT	APOC4	CPB2	G6PC1	IDH1	PEBP1	SERPINC1	AHR	KRT8	ARAP3	PRKG1
ABCA1	APOE	CRP	GAMT	IGF2	PIPOX	SERPINF1	ALB	NR1H3	AXIN2	PROCR
ABHD14A	APOF	CRYL1	GATM	IGFBP1	PLG	SERPINF2	ASGR1	NR1H2	BCR	PTX3
ACADSB	APOH	CYB5A	GBA3	IGFBP2	PPARGC1A	SERPING1	ABCG2	ABCB4	BGN	PVT1
ACSL1	APOM	CYP27A1	GC	ITIH1	PPP1R1A	SHMT1	ABCB11	MET	CALHM5	SNAI1
ACSM2A	AQP9	CYP2B6	GHR	ITIH2	PRAP1	SLC13A5	NR1I3	ABCC2	CCDC80	SNAI2
ACSM5	ASGR1	CYP2C9	GJB1	KNG1	PRDX6	SLC22A1	CPS1	ABCC3	CD44	SNCG
ADH1A	ASGR2	CYP2E1	GLUD1	LBP	PRG4	SLC27A2	CTNNB1	ABCC4	CDH2	THY1
ADH1B	ASS1	CYP3A4	GLYAT	LDHA	PSAT1	SLC2A2	CYP1A1	SLC10A1	COL1A1	TOR4A
ADH4	AZGP1	CYP3A5	GLYATL1	LEAP2	PTGR1	SLC38A4	CYP1A2	ONECUT	COL1A2	TRPV2
ADH6	BAAT	CYP4A11	GPT2	LIPC	QPRT	SLC39A14	CYP2B6	OTC	COL4A1	TWIST1
ADI1	BHMT2	CYP4F2	GRHPR	LRG1	RARRES2	SMIM14	CYP2C19	PAH	COL4A2	VCAN
AFM	BNIP3	CYP4F3	GSTA1	MAOB	RBP4	SPP2	CYP2C8	ABCB1	COL4A5	VIM
AGT	C11orf54	CYP8B1	GSTA2	MAT1A	RBP5	TAT	CYP2C9	PPARa	CPZ	WNT5A
AHSG	C1R	DECR1	GYS2	METTL7A	RCL1	TDO2	CYP2D6	PPARg	CTNND2
AKR1D1	C2	DHTKD1	HAAO	MLXIPL	RDH16	TF	CYP3A4	NR1I2	DCN
ALB	C3	DPYS	HAL	MSMO1	REEP6	TLCD4	CYP3A7	SERPINA1	DKK1
ALDH1A1	C5	ECHDC2	HAO1	MST1	RGN	TMBIM6	CYP7A1	UGT1A1	EBF3
ALDH1L1	C6	EHHADH	HAO2	MT1F	RHOB	TST	CYP7B1	UGT1A6	EN1
ALDH2	C8A	EPHX1	HGD	MT1X	RIDA	TTR	FAH	UGT1A9	FNDC1
ALDH4A1	C9	ERRFI1	HLF	MT2A	SAA1	UGP2	FOXA1	UGT2B10	FOXC2
ALDH6A1	CAT	F2	HMGCS2	MTHFS	SAA2	UGT2B7	FOXA2	UGT2B17	HOXC6
ALDH8A1	CDO1	FABP1	HP	MTTP	SAA4	VNN1	NR1H4	UGT2B7	HOXD10
ALDOB	CES2	FAH	HPD	NNMT	SCD	VTN	GLUL		IL1R1
ANG	CFB	FBP1	HPGD	OAT	SDC2	ZFAND5	NR3C1		LUM
AOX1	CFH	FGA	HPR	ORM1	SDC4		HIF1a		MALL
APOA1	CFHR1	FGB	HPX	ORM2	SELENBP1		HNF1A		MMP2
APOA2	CFI	FGG	HRG	PBLD	SERPINA1		HNF1B		MMP3
APOB	CLU	FGL1	HSD11B1	PCBD1	SERPINA11		HNF4A		PDGFRA
APOC1	CMBL	FMO3	HSD17B13	PCK1	SERPINA3		KRT18		PRELP

## Sheet: Table S4
Table S4. Differentially expressed genes (FDR<0.05; -1>log2[fold change]>1) between PDhigh and PDlow diHLC-T estimated by RNAseq
Nr	Gene	PDhigh_1	PDhigh_2	PDhigh_3	PDlow_1	PDlow_2	PDlow_3	log2Fold	FDR
1	ELANE	26.7	31.2	38.9	2.4	0	4.8	0.00106	3.73
2	BCHE	123.4	102.7	42.3	4.8	10.2	9.6	3.27e-06	3.47
3	ORM1	639	582.2	963.8	90	40.8	94.8	1.09e-12	3.27
4	ORM2	485.6	422.7	747.7	65.3	33.7	82.3	2.34e-11	3.19
5	ALOX15B	33.3	28.4	36.6	2.4	5.1	3.8	0.000603	3.14
6	H3P44	14.4	162.3	19.4	8	7.1	7.7	0.0337	3.11
7	ZNF804A	65.6	60.5	52.6	8.8	6.1	6.7	1.1e-06	3.04
8	PRTN3	111.1	124.7	116.6	12.7	14.3	16.3	1.03e-11	3.03
9	CCN4	232.3	265.9	219.5	37.4	21.4	34.5	3.68e-14	2.93
10	AOC3	64.5	77.9	59.4	10.4	17.4	1	0.00597	2.82
11	PRELP	42.2	68.8	26.3	5.6	6.1	8.6	0.00167	2.77
12	CCN5	182.3	187.9	283.5	41.4	25.5	29.7	3.31e-10	2.75
13	HLA-DPA1	40	59.6	68.6	6.4	13.3	5.7	0.000262	2.74
14	APOD	293.4	419.9	284.7	34.3	19.4	109.1	0.00105	2.62
15	TPRXL	83.3	83.4	61.7	15.1	10.2	12.4	2.84e-06	2.59
16	CHI3L1	42.2	41.3	50.3	11.2	6.1	6.7	0.000958	2.46
17	MFAP4	1668.1	2190.3	1814.3	526.5	144	361.9	1.29e-05	2.46
18	CXCL12	4343.1	4744.5	3723.6	982.9	231.8	1167.1	0.000497	2.43
19	IGFBP5	3023.9	3352.8	2607.8	593.4	600.4	507.4	2.76e-22	2.4
20	CD33	35.6	44.9	49.2	11.2	11.2	2.9	0.0103	2.35
21	DPT	152.3	153.1	168.1	25.5	38.8	30.6	4.04e-09	2.33
22	KCNE4	37.8	58.7	66.3	8	17.4	7.7	0.00364	2.32
23	GDF5-AS1	43.3	39.4	50.3	17.5	5.1	3.8	0.0297	2.3
24	MMP2	253.4	318.1	277.8	58.9	44.9	68.9	8.91e-11	2.3
25	PNMA2	198.9	205.4	144	47	35.7	29.7	8.84e-08	2.28
26	RP11-74C13.4	61.1	69.7	56	15.9	12.3	10.5	0.000143	2.26
27	PCOLCE	1360.3	1640.2	1434.8	396.7	150.1	381.1	3.88e-06	2.26
28	PTGS1	116.7	143.9	138.3	27.9	33.7	23.9	9.9e-08	2.23
29	PTGS2	72.2	75.2	61.7	14.3	11.2	19.1	9.85e-05	2.23
30	CFD	85.6	120.1	148.6	27.1	31.7	18.2	3.82e-05	2.2
31	GALNT15	44.5	56.8	49.2	6.4	15.3	11.5	0.00326	2.2
32	PTGIS	419	356.6	346.4	66.1	48	132.1	3.66e-05	2.19
33	TGFBI	26227.3	25752.5	28947.2	6445.5	4791.7	6636	7.36e-17	2.18
34	SLC38A5	83.3	100.8	99.5	27.9	13.3	21.1	6.4e-05	2.18
35	PCOLCE-AS1	116.7	163.2	213.8	53.4	24.5	32.6	0.000165	2.15
36	CA9	170	166.9	144	39.8	35.7	32.6	8.93e-09	2.15
37	LINC02475	54.5	52.3	38.9	10.4	11.2	11.5	0.00167	2.14
38	MT3	157.8	143.9	271	46.2	42.9	41.2	7.21e-06	2.13
39	CYP4B1	307.8	296.1	421.9	91.6	70.5	74.7	2.47e-09	2.11
40	GDF5	86.7	92.6	102.9	36.6	20.4	8.6	0.00752	2.09
41	SLC38A3	217.8	272.3	187.5	55.8	28.6	76.6	0.000164	2.07
42	PIP	91.1	98.1	78.9	15.9	15.3	33.5	0.00103	2.05
43	JAM2	60	86.2	50.3	12.7	13.3	22	0.00322	2.04
44	DGAT2	357.8	524.4	369.3	63.7	62.3	180	0.00223	2.03
45	CDKN1C	286.7	248.5	288.1	58.1	75.6	68.9	3.68e-10	2.03
46	MUC1	969.1	1723.6	485.9	325	111.3	348.5	0.0157	2.02
47	CD248	6473.5	9182.8	6876.7	2161.8	1692.9	1773.2	1.03e-11	2
48	FXYD5	1470.3	1560.4	1612	460.4	302.2	456.7	3.13e-10	1.93
49	LINC01940	98.9	92.6	88	24.7	15.3	33.5	0.000673	1.92
50	ECM1	6407.9	7675.6	6913.3	2529.8	786.2	2224.1	0.00105	1.92
51	MRGPRF	185.6	181.5	244.7	77.3	23.5	61.3	0.00351	1.91
52	LINC01098	31.1	29.3	40	7.2	7.1	12.4	0.0393	1.91
53	MFAP2	128.9	133.9	220.6	49.4	36.8	42.1	9.94e-05	1.91
54	HP	193976	175599	205346	63607.2	44194.1	46070	2.34e-11	1.9
55	SNAI2	400.1	557.4	359	126.6	65.3	161.8	0.000396	1.89
56	RP11-254I22.3	70	74.3	53.7	13.5	10.2	29.7	0.0202	1.89
57	RP3-383B8.1	224.5	270.5	211.5	58.1	50	86.2	8.36e-06	1.86
58	ACVRL1	114.5	117.4	114.3	27.1	42.9	25.9	9.85e-05	1.86
59	ETNK2	287.8	302.5	345.3	101.2	71.5	85.2	2.84e-08	1.86
60	KCNK2	35.6	26.6	44.6	8	9.2	12.4	0.0422	1.85
61	PCDH10	872.4	910.4	887.2	287.5	197.1	256.6	1.63e-10	1.85
62	SAA1	1531.4	1221.2	2308.2	466.8	550.3	400.2	4.62e-06	1.84
63	SAA2	902.4	707.8	1573.1	246.1	421.7	227.9	0.00106	1.83
64	SCUBE3	83.3	77	104	33.5	17.4	23	0.00196	1.83
65	CRABP2	48.9	33	38.9	11.2	15.3	7.7	0.0335	1.83
66	SERPINA5	75.6	77.9	122.3	22.3	34.7	21.1	0.00298	1.82
67	MCHR1	97.8	70.6	51.4	16.7	30.6	15.3	0.0156	1.82
68	EMILIN1	158.9	150.4	219.5	39	80.7	31.6	0.00439	1.81
69	TENM1	155.6	173.3	142.9	55	48	31.6	5.45e-05	1.81
70	ENO2	346.7	430.9	384.1	53.4	92.9	187.7	0.00769	1.8
71	LRRN4CL	225.6	208.1	201.2	70.9	39.8	73.7	5.35e-05	1.78
72	LOX	27880.9	30944.4	24307.9	7281.1	5054.1	11954.6	0.000144	1.78
73	RP11-295D4.1	50	54.1	34.3	16.7	10.2	13.4	0.0249	1.77
74	COL5A1	5252.1	5350.5	6035.2	1667.1	1466.2	1751.2	3.68e-14	1.77
75	APOC3	271.2	287	297.2	121.1	54.1	77.6	0.000275	1.75
76	THY1	233.4	216.4	236.7	55.8	76.6	71.8	4.17e-07	1.75
77	SAA4	369	299.8	412.7	112.3	99	110.1	5.99e-08	1.75
78	SLC6A18	36.7	36.7	52.6	11.9	12.3	13.4	0.0255	1.74
79	EFEMP2	1619.2	1651.2	2151.6	735.2	271.6	615.6	0.00157	1.74
80	STC1	284.5	288.8	258.4	74.9	84.7	90	2.13e-08	1.74
81	CERCAM	491.2	586.8	483.6	176	152.1	140.7	3.31e-09	1.73
82	PRR16	65.6	108.2	80	31.9	17.4	26.8	0.00659	1.73
83	SNED1	435.6	451.1	497.3	154.5	115.4	150.3	1.49e-08	1.72
84	IFITM2	2321.6	2961.3	2915.3	1231.4	396.2	883.7	0.00404	1.71
85	TWIST2	1293.6	1340.4	1259.9	576.7	179.7	443.3	0.00494	1.7
86	RASSF2	57.8	55	44.6	14.3	13.3	21.1	0.0162	1.7
87	SAA2-SAA4	786.8	632.6	1150.1	223	356.3	215.4	0.000324	1.69
88	ADAMTS2	111.1	127.4	181.8	39	51.1	40.2	0.000594	1.69
89	NFATC4	43.3	55.9	54.9	14.3	24.5	9.6	0.0475	1.68
90	PCP4L1	810.2	805.9	783.1	274.8	193	285.3	5.84e-08	1.67
91	ADGRG2	165.6	197.1	123.5	46.2	42.9	64.1	0.000594	1.67
92	VSIG10L2	205.6	190.7	171.5	81.2	27.6	70.9	0.0116	1.65
93	TNC	1923.7	1910.6	2653.5	787.8	678	594.6	1.46e-07	1.65
94	CRP	7353.6	7028.3	7080.2	2145.1	2682.2	2001	8.91e-11	1.65
95	HOXD11	72.2	73.3	59.4	22.3	14.3	28.7	0.0129	1.65
96	PCDHB13	57.8	78.8	76.6	32.7	11.2	23.9	0.0414	1.64
97	TSC22D3	1360.3	1531.1	1307.9	491.5	340	515.1	2.37e-07	1.64
98	ZNF675	376.7	456.6	360.1	145	81.7	157	0.000242	1.64
99	DCN	1995.9	1918	2078.4	710.5	439	794.7	1.03e-05	1.62
100	STING1	171.1	161.4	145.2	66.1	37.8	50.7	0.000406	1.62
101	RP1-37E16.12	393.4	386	480.2	160.1	115.4	134	1.03e-06	1.62
102	PCDHB14	43.3	86.2	51.4	16.7	23.5	19.1	0.0392	1.62
103	CLDN11	376.7	404.3	309.8	143.4	71.5	146.5	0.00131	1.59
104	ALDOC	556.8	614.3	528.2	188	194	184.8	1.18e-09	1.58
105	TMEM45A	1280.2	1190	818.6	332.2	227.7	538.1	0.0037	1.58
106	SRPK3	56.7	60.5	65.2	23.9	14.3	23	0.0178	1.57
107	OLFML3	3339.5	3455.5	2695.8	1125.5	954.7	1121.2	3.31e-09	1.57
108	PCDHB16	122.2	154	165.8	61.3	33.7	53.6	0.00242	1.57
109	ID2	3371.8	3420.6	3688.1	1378.8	476.8	1685.1	0.023	1.57
110	GAS6	221.2	220	211.5	78.9	69.4	72.8	1.53e-06	1.56
111	SMIM3	462.3	425.4	426.4	192.8	67.4	185.7	0.0143	1.56
112	PLAUR	296.7	238.4	290.4	100.4	45.9	134	0.0149	1.56
113	SRPX	228.9	285.1	194.4	78.1	45.9	119.7	0.0143	1.54
114	ANGPTL2	61.1	99	64	25.5	20.4	31.6	0.023	1.53
115	CA12	2532.7	2442.4	2579.2	676.3	982.2	963.2	2.77e-07	1.53
116	CES3	50	54.1	52.6	15.9	23.5	15.3	0.0293	1.52
117	GLIS2	92.2	122.9	101.7	41.4	24.5	44	0.0073	1.52
118	APOB	985.7	1065.3	977.5	396.7	239.9	416.5	5.35e-05	1.52
119	THBS2	3287.3	2888	3762.4	1039.5	1283.4	1152.8	2.29e-08	1.52
120	ADSS1	293.4	272.3	276.7	102	99	93.8	4.17e-07	1.51
121	A2M	796.8	899.4	904.3	368	285.9	256.6	8.96e-07	1.51
122	COL1A2	5175.4	4602.4	6081	2035.9	1538.7	1986.7	2.85e-07	1.51
123	MEIS3	147.8	129.3	155.5	54.2	63.3	34.5	0.00277	1.51
124	ADGRA2	181.1	166.9	197.8	85.2	65.3	42.1	0.00341	1.5
125	EFNA3	73.3	100.8	102.9	34.3	27.6	36.4	0.00573	1.5
126	TCN2	3239.5	3288.6	3250.3	1461.6	857.7	1158.5	1.26e-05	1.49
127	IL1R2	64.5	64.2	61.7	28.7	22.5	16.3	0.024	1.49
128	CHST2	383.4	438.2	434.4	156.1	148	142.7	9.9e-08	1.49
129	MUC17	113.4	133.9	214.9	58.9	42.9	63.2	0.0116	1.48
130	EMP3	713.5	790.3	841.4	327.4	206.2	312.1	3.75e-05	1.47
131	CTSK	310.1	278.7	269.8	115.5	79.6	115.8	7.97e-05	1.46
132	AHSG	930.2	906.7	1024.4	512.2	175.6	351.4	0.0171	1.46
133	SPAG4	215.6	206.3	181.8	62.9	47	110.1	0.0142	1.46
134	CNTNAP1	308.9	384.1	306.4	120.3	96	148.4	0.000168	1.45
135	C1R	5306.6	5535.7	7009.3	2456.5	2339.2	1739.7	6.42e-06	1.45
136	CDH13	277.8	309.9	197.8	90.8	72.5	124.5	0.00332	1.45
137	VLDLR	492.3	572.1	387.6	125.9	148	258.5	0.00647	1.45
138	DPYSL2	1255.8	1288.1	1041.5	494.6	251.2	568.7	0.00443	1.45
139	ANTXR1	238.9	281.5	238.9	98	91.9	89	1.03e-05	1.44
140	PCDHB8	137.8	145.8	166.9	81.2	31.7	52.7	0.0278	1.44
141	TMEM107	150	182.4	160.1	48.6	36.8	96.7	0.0385	1.44
142	GC	1286.9	1224	1015.2	479.5	321.6	503.6	6.77e-05	1.43
143	PCOLCE2	65.6	66.9	69.7	21.5	19.4	34.5	0.0341	1.43
144	CPXM2	151.1	148.5	128	40.6	54.1	65.1	0.00258	1.42
145	PDGFRB	814.6	764.6	929.5	454.8	209.3	274.8	0.00457	1.42
146	IGFBP3	6187.9	5611.8	5679.7	1599.4	2622	2350.5	3.75e-05	1.41
147	HTRA1	1638.1	1543	1821.2	655.5	521.7	708.5	9.89e-07	1.41
148	PTX3	156.7	115.5	163.5	44.6	76.6	44	0.0149	1.4
149	HOXD10	75.6	73.3	66.3	23.1	22.5	36.4	0.0291	1.4
150	TSHZ3	127.8	134.8	126.9	55	31.7	61.3	0.0113	1.39
151	COL3A1	2526	2476.3	2590.6	862.6	1199.7	834.9	4.73e-06	1.39
152	CALHM2	68.9	92.6	90.3	32.7	23.5	40.2	0.0262	1.38
153	ATP2B4	1244.7	1460.5	1230.1	614.9	286.9	607	0.00695	1.38
154	TIMP4	1462.5	1481.6	1285	681	276.7	665.4	0.018	1.38
155	SSC5D	335.6	513.4	423	196.7	173.6	119.7	0.00246	1.38
156	SERPINE1	18254.6	18161.2	17803.9	6600.9	4840.7	9542.8	0.00107	1.37
157	COL1A1	10100.8	10702	11402.8	4708.3	2794.5	4966.2	0.00051	1.37
158	FMOD	374.5	469.4	439	205.5	104.1	186.7	0.0049	1.37
159	TMEM91	82.2	96.3	115.5	39.8	33.7	41.2	0.0102	1.36
160	AEBP1	153.4	170.5	162.3	62.1	64.3	64.1	0.000275	1.35
161	IL17RE	84.5	69.7	76.6	31.1	25.5	34.5	0.0202	1.34
162	PCDHGA12	1368	1459.6	1442.8	783.8	338	567.8	0.00902	1.34
163	CNRIP1	106.7	118.3	75.5	40.6	29.6	48.8	0.0326	1.34
164	PCDHGB7	1236.9	1334.9	1285	728	278.7	523.7	0.0217	1.33
165	NID1	2139.3	2587.3	2211.1	1086.5	593.2	1081.9	0.00266	1.33
166	PCDHGA9	1228	1330.3	1261	728	282.8	524.7	0.0229	1.31
167	PCDHGC5	1182.4	1259.7	1227.9	706.5	266.5	502.7	0.0257	1.31
168	PCDHGA1	1195.8	1274.4	1242.7	713.7	267.5	512.2	0.0264	1.31
169	NFIX	2512.7	3221.7	2227.1	1229.1	589.1	1386.4	0.0246	1.31
170	PCDHGA3	1198	1276.2	1219.9	708.1	270.6	508.4	0.0248	1.31
171	PCDHGA7	1183.6	1256	1219.9	703.3	264.4	505.5	0.0264	1.31
172	C3	10562	10741.4	12854.7	5168.7	4733.5	3859.4	5.39e-06	1.31
173	PCDHGB6	1192.5	1261.5	1214.1	704.9	267.5	504.6	0.0255	1.31
174	FKBP10	1410.3	1406.4	1712.6	584.7	767.8	473	0.000406	1.31
175	PCDHGB5	1179.1	1257	1222.1	703.3	264.4	505.5	0.0264	1.31
176	FBLN2	106.7	105.4	116.6	47	49	36.4	0.00633	1.31
177	PCDHGB1	1202.5	1273.5	1224.4	708.1	270.6	512.2	0.0249	1.31
178	PCDHGC4	1180.2	1258.8	1216.4	702.5	265.5	505.5	0.0262	1.31
179	PCDHGA6	1273.6	1342.2	1278.2	744.8	290	535.2	0.0229	1.31
180	PCDHGB3	1220.2	1290.9	1241.6	718.5	275.7	518.9	0.0246	1.31
181	PCDHGA8	1188	1257	1218.7	707.3	265.5	505.5	0.0271	1.31
182	RP11-449P15.1	113.4	110.9	106.3	48.6	37.8	46.9	0.00505	1.31
183	PCDHGB4	1179.1	1257	1217.6	705.7	264.4	506.5	0.0279	1.31
184	NDRG1	10678.7	10256.4	12501.5	4177.8	4982.6	4373.6	3.64e-07	1.3
185	PCDHGA5	1182.4	1260.6	1215.3	706.5	268.5	506.5	0.0264	1.3
186	GPNMB	3632.9	3339.1	3027.3	1413.8	1015.9	1622.9	0.000206	1.3
187	MMP19	545.7	558.3	504.2	246.1	144	261.4	0.00314	1.3
188	ABI3BP	3856.3	4338.4	3703	1661.6	917.9	2245.2	0.018	1.3
189	PCDHGA10	1184.7	1264.3	1231.3	716.1	270.6	505.5	0.0275	1.3
190	COL6A3	4071.9	4150.4	5856.9	1875	2200.3	1638.2	0.00022	1.3
191	PCDHGA2	1213.6	1310.1	1250.7	729.6	270.6	532.3	0.0313	1.3
192	PCDHGA11	1256.9	1323.9	1275.9	745.6	286.9	535.2	0.0256	1.3
193	INHBB	266.7	262.2	380.7	82	179.7	109.1	0.0358	1.3
194	KCNQ3	100	127.4	107.5	55.8	27.6	52.7	0.0472	1.3
195	CSF1	1000.2	1323	1039.2	610.1	308.3	451.9	0.00659	1.29
196	EHD2	12271.3	13417.6	11532	6101.4	3124.3	5961	0.00519	1.29
197	EEF1AKMT3	167.8	178.8	144	78.1	38.8	83.3	0.0368	1.29
198	PCDHGB2	1251.4	1312	1270.2	731.2	285.9	550.5	0.0255	1.29
199	SIRPB1	331.2	342.9	338.4	175.2	97	141.7	0.00336	1.29
200	FSCN1	547.9	620.7	816.3	347.3	198.1	267.1	0.00576	1.29
201	ACSM5	168.9	122.9	150.9	57.4	72.5	51.7	0.0072	1.29
202	XXyac-YX65C7_A.2	683.5	651.9	496.2	182.4	263.4	306.4	0.00316	1.29
203	SERPINA4	541.2	554.7	559.1	217.5	237.9	224	7.29e-07	1.29
204	PCDHGA4	1239.1	1308.3	1266.7	728	287.9	548.6	0.025	1.28
205	SLC38A4	94.5	96.3	80	31.9	31.7	47.9	0.0288	1.28
206	FMN2	100	121	93.7	56.6	42.9	29.7	0.0418	1.28
207	AC000032.2	187.8	197.1	238.9	108.3	59.2	90	0.0134	1.27
208	KIRREL1	486.8	485.9	553.3	264.4	146	223.1	0.00366	1.27
209	GPR146	135.6	137.5	139.5	66.1	50	56.5	0.0037	1.25
210	TXNIP	17824.5	16822.7	17459.8	7777.4	4539.5	9606.9	0.00876	1.25
211	PLXND1	152.3	198.9	141.8	60.5	56.2	91.9	0.0238	1.24
212	PCDHGC3	1392.5	1521	1435.9	886.5	330.8	621.4	0.045	1.24
213	CFHR1	469	474	364.7	188.8	152.1	214.5	0.00106	1.24
214	TMEM100	181.1	182.4	176.1	64.5	69.4	95.7	0.00468	1.23
215	ITGA5	22825.5	22079.7	20297.3	12022.1	5541.1	10211.1	0.0148	1.23
216	C6	2657.2	2576.3	2278.5	1033.9	986.3	1188.2	2.36e-06	1.23
217	FAM234B	126.7	119.2	96	48.6	48	49.8	0.0113	1.22
218	CDON	475.6	428.2	415	245.3	135.8	184.8	0.00633	1.22
219	LINC02532	141.1	153.1	139.5	51.8	87.8	48.8	0.0361	1.21
220	BHLHE41	327.8	375	240.1	162.5	95	153.2	0.0255	1.2
221	OR51E1	274.5	284.2	254.9	123.5	83.7	147.4	0.00978	1.2
222	DUSP10	185.6	198	156.6	97.2	48	90	0.0497	1.2
223	FBLN1	1338	1389.9	1560.5	734.4	452.3	687.4	0.00211	1.19
224	SMOC1	98.9	113.7	98.3	48.6	32.7	55.5	0.0457	1.18
225	HSPB6	1913.7	2763.3	1817.8	1183.6	643.2	1035.9	0.0225	1.18
226	LGALS1	3491.8	3190.5	4665.6	1728.5	1150.7	2136	0.0159	1.18
227	NRN1	1240.2	1434.8	931.8	381.5	530.9	687.4	0.0185	1.17
228	HCFC1R1	1222.5	1395.4	1163.8	709.7	402.3	565.8	0.00545	1.17
229	NID2	330.1	358.5	322.4	184	103.1	161.8	0.0128	1.17
230	PLIN2	5673.3	5149.8	5251	2572.8	1996.1	2599.4	3.41e-05	1.16
231	PPP1R3C	2574.9	2489.2	2149.3	1003.6	979.2	1239.9	6.46e-05	1.16
232	MRC2	366.7	312.6	449.3	157.7	186.8	159.9	0.00248	1.16
233	LTBP2	307.8	312.6	357.8	153.7	126.6	157	0.000745	1.16
234	GSTM2	620.1	809.6	718	364	228.7	369.6	0.00767	1.16
235	LOXL2	1858.1	1863	2060.1	698.6	1121.1	781.3	0.0025	1.15
236	MXI1	614.6	692.2	563.6	280.4	213.4	351.4	0.0055	1.15
237	AC002398.12	1022.4	1449.5	1047.2	639.6	409.4	551.5	0.00877	1.14
238	SGCE	314.5	282.4	284.7	109.9	132.7	158.9	0.00347	1.14
239	SERPING1	105004	121241	107260	65373.9	28881.7	57555.4	0.0451	1.14
240	KLK13	175.6	230.1	178.3	113.9	65.3	86.2	0.0371	1.13
241	GSTM1	420.1	486.8	540.8	275.6	161.3	226.9	0.0142	1.12
242	NRSN2	490.1	584	521.3	319.4	181.7	232.7	0.0143	1.12
243	C1RL	2847.2	2684.4	2900.4	1534.1	1056.8	1311.7	0.00051	1.11
244	HMGA2	257.8	294.3	232.1	100.4	120.5	144.6	0.00977	1.1
245	ALDH1L2	288.9	295.2	221.8	97.2	128.6	151.3	0.0217	1.1
246	RORC	167.8	176.9	138.3	68.5	92.9	65.1	0.0269	1.1
247	GAPDH	115316	115100	149917	70338.7	39741.4	68206.9	0.0229	1.09
248	TP53I11	553.4	683	579.6	384.7	217.5	253.7	0.0254	1.08
249	DUSP7	256.7	281.5	258.4	146.6	91.9	139.8	0.0202	1.07
250	RP5-940J5.9	29233.4	28667.1	38181.2	17491.9	11662.2	16602	0.00697	1.07
251	CAV1	5995.6	6056.5	5517.3	2611.8	1824.6	3939.9	0.0493	1.07
252	SYDE1	337.8	396.1	293.8	209.5	114.4	167.6	0.0491	1.06
253	EVL	322.3	404.3	279	164.9	119.5	198.2	0.04	1.06
254	GREM1	637.9	674.8	459.6	285.2	220.5	345.6	0.0253	1.06
255	FN1	100136	99390.4	121554	65680.6	36894.7	52181.3	0.0184	1.05
256	SLC6A6	1663.7	1481.6	1593.7	758.3	831.1	711.4	7.08e-05	1.04
257	LINC00839	200	170.5	181.8	72.5	95	101.5	0.023	1.04
258	RP11-903H12.5	1488.1	1285.4	1305.6	662.7	543.2	779.4	0.00266	1.04
259	RNASE4	1659.2	1439.4	1533.1	737.6	634.1	884.7	0.00163	1.04
260	HILPDA	1429.2	1345	1263.3	625.3	691.2	651.1	5.35e-05	1.04
261	ITIH4	363.4	321.8	362.4	182.4	169.5	158.9	0.00166	1.03
262	ABLIM3	6556.8	6398.5	5661.4	3372.5	2492.3	3249.5	0.00113	1.03
263	NR1I3	457.9	453.8	408.1	246.1	188.9	210.6	0.00275	1.03
264	CTCFL	288.9	294.3	237.8	154.5	118.4	134	0.0133	1.01
265	PTPRU	305.6	260.4	362.4	136.2	182.8	143.6	0.0241	1.01
266	CCT6A	747.9	735.3	594.5	1239.4	1643.9	1282	0.00468	-1
267	RIPK4	74.5	64.2	76.6	160.1	142.9	127.3	0.0371	-1
268	ITSN2	402.3	398.8	340.7	657.1	1044.5	613.7	0.0369	-1.02
269	TNFSF15	284.5	263.1	230.9	506.6	572.8	503.6	0.00144	-1.02
270	DSP	663.5	826.1	600.2	1330.2	1665.3	1258.1	0.00589	-1.02
271	PFKFB2	181.1	185.2	142.9	340.1	409.4	288.2	0.0176	-1.03
272	AKR1D1	112.2	100.8	67.5	187.2	187.9	197.2	0.0451	-1.03
273	PDZK1	1309.1	1195.5	1065.5	2047.9	3351	1890	0.0361	-1.03
274	TRIM6	214.5	226.5	194.4	413.4	447.2	440.4	0.000812	-1.03
275	DLG1	564.6	554.7	400.1	818	1346.7	948.8	0.0338	-1.03
276	SYT3	62.2	92.6	77.7	180	146	158	0.0356	-1.06
277	IFI6	1887	1599.8	1454.2	4333.1	3027.3	2910.6	0.00752	-1.06
278	PARD3	284.5	265.9	241.2	520.9	675.9	456.7	0.0064	-1.06
279	LRP2	273.4	235.6	370.4	794.9	532	544.8	0.0264	-1.09
280	CTD-3214H19.4	52.2	45.8	54.9	99.6	128.6	98.6	0.0433	-1.1
281	GBA3	150	151.3	130.3	317	242	374.4	0.0101	-1.11
282	LY75-CD302	258.9	220	201.2	414.2	581	478.7	0.00346	-1.11
283	STXBP2	64.5	72.4	74.3	188	133.8	136	0.0246	-1.12
284	ETV3	499	389.6	455	967	1221.1	744.9	0.00674	-1.13
285	RAB3IP	200	160.4	124.6	325	427.8	337	0.00889	-1.17
286	CARMIL1	353.4	294.3	241.2	653.2	793.3	554.4	0.00364	-1.17
287	GPAT3	306.7	280.5	264.1	587.8	758.6	574.5	0.000387	-1.17
288	ITGA6	426.7	463	331.5	849.1	1022	929.7	0.000275	-1.2
289	USH1C	95.6	85.3	120	214.3	304.3	179	0.0217	-1.21
290	LIPH	173.4	141.2	112	346.5	291	354.3	0.00281	-1.22
291	SLC6A20	255.6	210	189.8	586.2	399.2	548.6	0.00211	-1.23
292	KRT18	1855.9	1668.6	2167.6	4654.1	3501.1	5225.7	0.000406	-1.23
293	DMGDH	112.2	92.6	73.2	197.5	273.6	188.6	0.0113	-1.25
294	ALDH1A2	133.4	119.2	129.2	313	305.3	289.1	5.47e-05	-1.25
295	BCL2L14	81.1	49.5	42.3	128.2	125.6	158	0.0394	-1.25
296	FAXC	46.7	57.8	43.4	139.4	103.1	111.1	0.0159	-1.26
297	GLYATL1B	40	47.7	36.6	113.9	78.6	111.1	0.0236	-1.29
298	CHDH	264.5	220	284.7	665.1	647.3	583.1	1.18e-05	-1.3
299	SLC30A8	94.5	94.4	80	246.1	155.2	263.3	0.0072	-1.31
300	ARHGAP40	84.5	60.5	64	227.8	131.7	156.1	0.019	-1.31
301	FILIP1	251.2	218.2	226.4	403.8	777	550.5	0.00439	-1.31
302	RELN	160	156.8	152.1	554.4	256.3	358.1	0.0144	-1.32
303	TM4SF4	68.9	38.5	57.2	144.2	146	119.7	0.0145	-1.32
304	UGT3A1	72.2	91.7	72	225.4	132.7	233.6	0.0136	-1.33
305	LINC02732	65.6	49.5	60.6	138.6	126.6	174.3	0.00467	-1.33
306	FAM47E	261.2	179.7	166.9	400.7	583	542.9	0.00244	-1.33
307	ALDH1A1	141.1	127.4	124.6	233.4	495.2	262.3	0.0226	-1.33
308	RDH12	201.1	162.3	178.3	489.9	500.3	397.3	2.32e-05	-1.36
309	GYG2	72.2	61.4	81.2	200.7	208.3	142.7	0.00281	-1.36
310	COL4A4	55.6	44	35.4	141.8	84.7	123.5	0.0226	-1.38
311	MX1	700.1	719.7	449.3	2429.4	1643.9	864.6	0.0366	-1.4
312	SMIM31	110	102.7	77.7	155.3	368.6	245.1	0.0255	-1.4
313	SLC26A3	90	78.8	62.9	158.5	202.2	260.4	0.00326	-1.42
314	ABCB1	1557	1368.8	1363.9	3372.5	5118.4	3285	2.52e-05	-1.46
315	ADAP2	28.9	23.8	20.6	75.7	65.3	60.3	0.019	-1.46
316	IFI27	597.9	578.5	411.6	1980.2	954.7	1437.1	0.00297	-1.46
317	STX3	323.4	306.2	256.1	870.6	1008.8	580.2	0.000225	-1.47
318	TMEM30A-DT	137.8	138.4	137.2	241.3	568.7	339.9	0.00786	-1.47
319	RP11-205M5.3	24.4	21.1	17.1	51	63.3	68	0.0202	-1.54
320	RP11-478H11.3-001	753.5	576.7	541.9	1519.8	2149.3	1814.3	2.55e-06	-1.55
321	DNAH12	26.7	17.4	16	49.4	64.3	68	0.023	-1.6
322	BTK	20	13.8	16	46.2	54.1	50.7	0.023	-1.61
323	ACE2	871.3	740.8	594.5	2016.8	2352.4	2371.6	5.84e-08	-1.61
324	C1orf115	126.7	101.8	144	245.3	681	214.5	0.0416	-1.61
325	BRINP2	43.3	57.8	49.2	199.9	101.1	159.9	0.00347	-1.62
326	PKN2-AS1	23.3	26.6	26.3	73.3	63.3	99.6	0.00574	-1.63
327	BICDL1	37.8	33.9	58.3	114.7	212.4	78.5	0.0349	-1.64
328	PPM1E	68.9	73.3	44.6	194.4	151.1	242.2	0.000775	-1.65
329	TAF13	244.5	190.7	140.6	286.8	1101.7	445.2	0.0451	-1.67
330	FOLH1B	51.1	34.8	32	70.1	204.2	106.3	0.0349	-1.69
331	KRT8	274.5	236.5	340.7	745.6	1368.2	643.4	0.000703	-1.7
332	MGAT4A	20	27.5	14.9	67.7	65.3	71.8	0.0064	-1.7
333	MARVELD3	26.7	40.3	40	129	134.8	86.2	0.00166	-1.71
334	SPINT2	30	25.7	28.6	91.6	79.6	104.4	0.000577	-1.71
335	RASEF	95.6	101.8	72	274.8	317.5	333.2	2.13e-07	-1.78
336	LINC01559	18.9	19.3	9.1	66.9	42.9	53.6	0.0242	-1.78
337	DIO2	31.1	23.8	19.4	92.4	92.9	73.7	0.000954	-1.8
338	LY75	137.8	109.1	124.6	428.5	471.7	438.5	8.88e-11	-1.85
339	HKDC1	355.6	243	418.4	848.3	2206.4	616.6	0.0133	-1.85
340	TNIP3	52.2	48.6	18.3	101.2	221.6	111.1	0.0225	-1.86
341	CGN	397.9	302.5	507.6	1220.3	2378	878.9	0.00111	-1.89
342	FAM184A	23.3	23.8	17.1	43.8	134.8	61.3	0.0309	-1.89
343	CXADR	22.2	30.3	19.4	101.2	39.8	138.8	0.023	-1.96
344	CD177	13.3	11	6.9	49.4	35.7	36.4	0.0202	-1.96
345	SHC4	24.4	13.8	14.9	66.9	69.4	71.8	0.00106	-1.98
346	CPVL	8.9	13.8	6.9	37.4	50	37.3	0.0133	-2.06
347	ITGB6	6.7	11.9	10.3	34.3	36.8	51.7	0.0133	-2.08
348	MEIOB	22.2	16.5	10.3	34.3	81.7	96.7	0.0159	-2.11
349	BIN2	27.8	31.2	20.6	122.7	154.2	90	1.84e-05	-2.2
350	IL17RB	102.2	83.4	66.3	547.2	163.4	462.4	0.00055	-2.22
351	SIDT1	24.4	15.6	18.3	125.9	44.9	106.3	0.00245	-2.25
352	TC2N	7.8	14.7	4.6	52.6	37.8	56.5	0.00415	-2.42
353	SLC5A11	2.2	8.3	9.1	43	33.7	31.6	0.0122	-2.46
354	CRCT1	12.2	12.8	19.4	113.1	21.4	113.9	0.0159	-2.49
355	C3orf85	4.4	3.7	5.7	22.3	24.5	32.6	0.0159	-2.53
356	AC093162.5	7.8	4.6	14.9	36.6	122.5	16.3	0.0497	-2.7
357	GAL	122.2	165	107.5	1222.7	126.6	1686	0.00281	-2.94
358	KRT18P17	6.7	1.8	8	21.5	93.9	18.2	0.0297	-3.03
359	KRT18P68	4.4	0.9	6.9	27.1	140.9	16.3	0.0055	-3.94
360	AF196972.4	4.4	0.9	2.3	6.4	141.9	10.5	0.0181	-4.39
361	SRP14P2	3.3	2.8	1.1	4.8	181.7	11.5	0.00947	-4.77
362	MYL12-AS1	22.2	13.8	20.6	29.5	1608.1	195.3	0.0144	-5.02
363	SERBP1P6	1.1	0	2.3	4.8	110.3	4.8	0.0245	-5.19
