# Supplementary material for: A robust reprogramming strategy for generating hepatocyte-like cells usable in pharmaco-toxicological studies
Source: Stem Cell Res Ther. 2023 Apr 18;14:94. doi: 10.1186/s13287-023-03311-w (PMC10114490; doi:10.1186/s13287-023-03311-w)
Supplement: Supplementary file 3 — Additional file 3. Supplementary Table S5. [file 13287_2023_3311_MOESM3_ESM.xlsx]

## Sheet: Cluster summary
Table S5A. Gene clusters obtained by hierarchical clustering analysis (depicted in Figure 6A) using RNAseq data from iHDF-T (PDlow and PDhigh). diHLC-T (PDlow and PDhigh) and primary cultured human hepatocytes (PHH).
Cluster I	Cluster II	Cluster III	Cluster IV
ABI3BP	ABC13-48845200J1.1	A1CF	A2M-AS1
ABR	ABCC3	A2M	ABCA9
AC068831.18	AC002310.12	ABC12-47964100C23.1	ABCB11
ACVRL1	AC003090.1	ABCB1	ABCG8
ADAM12	AC004540.5	ABCC2	ABI3
ADAM33	AC005077.14	ABCC6	AC005336.4
ADAMTS2	AC018647.3	ABCC6P1	AC006115.7
ADAMTS7	AC018816.3	ABCG1	AC010970.2
ADCY3	AC093627.10	ABCG5	ADA2
ADCY7	AC108676.1	ABHD14A-ACY1	ADAMTS17
ADGRA2	AC114812.5	ABHD2	ADM2
ADGRG1	AC129778.2	ABLIM1	ADORA2A-AS1
AEBP1	ACHE	AC004067.6	ADRA1A
AHNAK2	ADAMTS9-AS1	AC004540.4	AGMAT
AHRR	ADGRG2	AC007319.1	AGXT
AK5	AF127936.9	AC009963.3	AMBP
AKR1B1	AFP	AC010761.10	ANKRD18A
AL928654.7	AGR2	AC021218.2	ANKRD24
AMPH	AIF1L	AC099668.5	ANO1
AMT	AK4	AC114812.8	ANO5
ANGPTL2	AK4P1	ACAA1	ARAP1-AS1
ANKRD35	AK4P3	ACAD11	ARAP2
ANLN	AKAP12	ACADL	ARHGAP25
ANTXR1	AKR1B15	ACE2	ARHGAP30
ANXA8	ALMS1P1	ACKR2	ARHGAP9
ANXA8L1	ALOX15	ACMSD	ARHGEF15
AP000354.2	ALPI	ACOX1	ARMH1
APCDD1L	ANK3	ACSL1	ASPG
APOBEC3B	ANKFN1	ACSL5	ASS1P12
APOBEC3C	ANKRD55	ACSM2A	AVPR1A
ARC	ANO2	ACSM2B	BCL6B
ARHGAP23	ANO3	ACSM5	BMS1P7
ARHGEF19	ANXA3	ACSM5P1	BTBD16
ARHGEF4	APBB2	ACTR3C	C3P1
ASF1B	AQP11	ACY1	C4BPB
ASPM	AREG	ADAMTSL3	CCDC180
ATOH8	ARHGAP15	ADAP2	CCDC88C
ATP2B4	ARHGAP40	ADGRD1	CCL5
ATP8B2	ARHGEF37	ADGRF5	CCND2
AXL	ARRDC4	ADGRG6	CD163
B3GNT9	ARSB	ADGRV1	CD209
B4GALNT1	ARX	ADH1A	CD37
BASP1	ASB9	ADH1C	CD3E
BCAT1	ASRGL1	ADH4	CD4
BEX1	ATP1A2	ADH6	CD84
BIRC5	ATP5MC2P1	AFM	CD93
BMERB1	ATP8A2	AGMO	CDH5
BMPER	B3GALT5	AGT	CDHR5
BRI3	BCAN	AGXT2	CEBPA
BUB1	BCL2L14	AHSG	CERS4
C12orf75	BCO1	AIG1	CES1P1
C13orf46	BCO2	AKAP1-DT	CFP
C4orf46	BICDL1	AKR1B10	CH507-513H4.3
C4orf48	BRINP1	AKR1D1	CH507-513H4.4
C5AR2	BTK	ALB	CH507-513H4.5
C9orf116	C12orf56	ALDH1A1	CH507-513H4.6
CALHM2	C12orf60	ALDH1A2	CH507-528H12.1
CAMKK1	C16orf54	ALDH2	CHRD
CAPG	C1orf116	ALDH6A1	CHRDL2
CAV1	C1QTNF5	ALDH8A1	CLDN14
CAVIN1	C6orf141	ALDOB	CLDN3
CAVIN3	C8orf44	ALDOC	CLDN5
CCDC136	CACNA2D2	ALPL	CNKSR1
CCDC80	CALHM6	AMACR	CNTNAP3B
CCDC85B	CAPN6	ANG	CPN2
CCN3	CAPN8	ANGPTL1	CR1
CCN5	CARNS1	ANGPTL4	CRIP3
CCNB1	CASS4	ANKS4B	CRYAA
CCND1	CCDC13	ANXA13	CRYAA2
CD22	CCDC191	AOC3	CSF3R
CD248	CCL28	AOX1	CTA-243E7.1
CD27	CCT6B	APOA1	CTA-414D7.1
CD44	CD2BP2-DT	APOA1-AS	CTD-2008A1.1
CD72	CD96	APOA4	CTD-2194A8.2
CDC25B	CDKN1C	APOB	CTD-2396E7.11
CDC42EP3	CEACAM3	APOC1	CTD-2619J13.5
CDCA3	CEACAM6	APOC1P1	CTXND1
CDH11	CELF3	APOC2	CUX2
CDH13	CELF4	APOC4-APOC2	CYBB
CDK2AP1	CELF6	APOE	CYP1A2
CDKN2C	CFAP65	APOF	CYP26A1
CDRT1	CLDN22	APOH	CYP2C8
CEMIP	COA6-AS1	APOM	CYP2D6
CENPF	COLCA1	AQP3	CYP2D8P
CENPQ	CORIN	AQP7	CYP39A1
CEP55	CPD	AQP7P1	CYP4F22
CERCAM	CPM	AQP7P2	CYTH4
CERS1	CRACD	AQP7P3	DAAM2-AS1
CHST3	CRACR2B	AQP7P4	DENND1C
CIT	CRB1	AQP7P5	DGCR5
CKAP2L	CRHR1	AQP9	DIO3OS
CKAP4	CTAGE12P	ARHGAP28	DSC2
CLDN11	CTAGE15	ARL5A	DTX1
CLIP3	CTAGE6	ARSD-AS1	EBF4
CLMP	CTC-308K20.1	ART4	ELMO3
CNRIP1	CTC-564N23.2	ASGR1	ENPP7
CNTNAP1	CTD-2135D7.2	ASGR2	ENSG00000275110
COL11A1	CTD-2140B24.4	ASPA	ENSG00000278791
COL12A1	CTD-2256P15.2	ASPDH	ENTPD8
COL14A1	CTD-2510L9.2	ASS1	ERICH5
COL16A1	CTD-2554C21.1	ASS1P3	EXOC3L4
COL1A1	CTD-2562J17.6	ASS1P7	F12
COL1A2	CTD-2643I7.5	ASS1P9	F5
COL6A2	CTD-2653D5.1	ATF3	F7
COL6A3	CTD-3091F23.1	ATP1B1	FAM110C
COL6A6	CUBN	ATP2B2	FAM169B
COPZ2	CYP46A1	ATP6V1C1	FAM221A
COTL1	CYP4F26P	ATP8B5P	FAM83H
CPNE2	CYP4F35P	AZGP1	FBXO2
CREB3L1	CYP4X1	AZGP1P1	FCER1G
CRIP1	CYSTM1	BAAT	FCGR3A
CRLF1	DCX	BACH2	FETUB
CRYAB	DHRS9	BBOX1	FGD2
CSF1	DICER1-AS1	BCHE	FGR
CSF2RB	DIP2C-AS1	BCL2A1	FLT4
CTC-250P22.2	DIRAS3	BCL2L11	FOXA2
CTC-463N11.4	DIRC3	BCL6-AS1	FPR3
CTC-548K16.5	DISP1	BCRP3	FRAT1
CTC-550B14.1	DLK2	BHLHE40	FREM2
CTD-2001J20.1	DNAH12	BHMT	FTCD
CTD-2012K14.8	DNAJB3	BIN2	FXYD6
CTD-2561B21.7	EBI3	BMS1P10	GASK1A
CTD-2575K13.8	EFCAB5	BNIP3	GATA4
CTSK	EFCAB6	BPHL	GBP4
CTSL	EFCAB7	C11orf52	GBP5
CXCL12	EFNA3	C11orf54	GBP7
CYGB	ELOVL7	C1orf226	GCGR
CYLD-AS1	ENAM	C1QL3	GIMAP5
DACT1	ENPP3	C1QTNF3	GIMAP8
DACT3	ENTPD2	C1QTNF3-AMACR	GNMT
DAGLB	EPCAM	C1RL	GOLGA6L17P
DBN1	EPS15-AS1	C2orf72	GPRC5C
DCHS1-AS1	EREG	C3	GPRIN3
DCN	ERICH3	C4A	GRB14
DKK3	ERRFI1	C4A-AS1	GRB7
DNAAF3-AS1	ETV3L	C4B	GRTP1
DNAH9	F2RL1	C4B-AS1	GUCY1A1
DNM1	FAM169A	C6	H19
DNMT1	FAM177A1	C8A	HAMP
DOCK10	FAM182A	C8G	HAO1
DPF1	FAM189A2	C9	HCLS1
DPYSL2	FAM47E	CALCRL	HGFAC
DRAP1	FAM71E1	CALML4	HHEX
DSEL	FAM86B2	CAMSAP3	HJV
DUSP10	FAM95C	CASC19	HK3
DUSP7	FAM9C	CAT	HLA-DMB
E2F2	FBXL13	CBWD4P	HLA-DRA
E2F7	FBXO39	CCDC121	HNF4G
EEF1A1P42	FER1L6	CCDC144A	HOOK1
EEF1DP1	FGF11	CCDC146	HPN-AS1
EFEMP2	FIGNL2	CCDC152	ICA1
EGFL7	FLJ37453	CCDC162P	IGF1
EID3	FMO1	CCDC198	IGFALS
ELK3	FOLR1	CCL14	IGHA1
ELN	FSTL4	CCL15	IGHG1
EMILIN2	FUT3	CCL15-CCL14	IGHG2
EMP1	FXYD6-FXYD2	CCL16	IGHG4
EMP2	GAL	CCL20	IGHGP
EMP3	GAL3ST1	CD1D	IGSF6
ENG	GDPD1	CD24	IGSF9
ENSG10010135214.1	GLRA2	CD86	IL10RA
EPHB1	GMNC	CDK18	IL1B
ERFE	GOLGA8H	CDNF	IL1RN
FAM107A	GOLGA8IP	CEACAM1	IL2RB
FAM167B	GOLPH3-DT	CEACAM16-AS1	IL6
FAM180A	GPHA2	CEACAM5	INHBC
FAM198B-AS1	GPM6A	CEBPD	INHBE
FAM225B	GRIA1	CECR2	INHCAP
FAM27C	GRIK5	CES2	INS-IGF2
FAP	GS1-34D21.1	CES3	ITGA9
FBLIM1	H3C6	CES4A	ITGAM
FBLN1	HAVCR1	CFAP57	ITGAX
FBLN2	HILPDA	CFAP70	ITIH3
FBLN5	HNF1A	CFB	JCHAIN
FBN1	HRCT1	CFH	KANK4
FBN2	HSD11B2	CFHR1	KBTBD11
FBN3	IGFBP7	CFHR2	KDM5D
FBXO24	IGLV7-43	CFHR5	KIAA0040
FCMR	IGSF1	CFI	KRT16P1
FCRLA	IGSF11	CFLAR-AS1	KRT16P3
FERMT3	IGSF22	CGN	KRT18P1
FGF5	IL1RL1	CH17-159N18.3	KRT18P23
FGF7	INAVA	CH17-469D17.1	KRT18P3
FGFR1	INE1	CH507-9B2.1	KRT18P55
FHAD1	IQSEC3	CHAD	KRT18P64
FKBP10	IRAG2	CHDH	KRT18P65
FKBP1A	ITGB2-AS1	CHI3L1	KRT80
FKBP1C	ITLN1	CHMP4C	KRT8P10
FLNA	ITPKA	CHN2	KRT8P3
FLRT2	ITPR1	CHST13	KRT8P32
FMN2	KCND2	CHST9	KRT8P33
FN1	KCNH2	CIDEB	KRT8P35
FOLR3	KCNH7	CLDN1	KRT8P37
FOSL1	KCNJ16	CLDN2	KRT8P45
FOXF1	KCNK12	CLDN7	L3MBTL4
FOXM1	KCNRG	CLRN3	LAIR1
FOXQ1	KIAA0825	CLTRN	LAPTM5
FPR1	KIAA1210	CMBL	LCN2
FSCN1	KIF26B	CMKLR1	LCP2
FSCN1P1	KLF5	CMTM8	LDHD
FST	KLRK1-AS1	CNBD2	LGALS4
FXYD5	KPNA5	CNDP1	LGALS9C
GAB3	LACTB2-AS1	CNTNAP2	LILRB1
GALNT14	LAG3	COSMOC	LILRB5
GAS6	LCA5L	CP	LINC01018
GAS6-AS1	LERFS	CPB2	LINC01151
GDF1	LGI1	CPE	LINC01252
GDPD3	LGI4	CPN1	LINC01320
GEM	LGMN	CPP	LINC01482
GIMAP2	LINC00242	CPVL	LINC01485
GJA1	LINC00535	CREB3L3	LINC01488
GNG4	LINC00578	CREB5	LINC01725
GOLGA6L3	LINC00624	CRP	LINC02348
GPC1	LINC00663	CRYL1	LMO2
GPNMB	LINC01016	CSTA	LRATD2
GPR137C	LINC01303	CTA-215D11.6	LRRC3
GPR162	LINC01705	CTAGE9	LYVE1
GPR176	LINC02055	CTB-186H2.3	MAFB
GPR78	LINC02068	CTB-96E2.2	MAGIX
GPR85	LINC02128	CTD-2284J15.1	MALAT1
GPSM3	LINC02210-CRHR1	CTD-2325A15.5	MAP3K21
GREM1	LINC02246	CTD-2527I21.4	MAP4K1
HAS2	LINC02447	CTD-2562J17.4	MARVELD2
HEG1	LINC02535	CTD-2636A23.2	MERTK
HIP1	LINC02889	CTD-3128G10.7	MIAT
HJURP	LIPH	CX3CL1	MIR122HG
HMGA1	LMNTD2-AS1	CXADR	MPPED1
HMGA2	LPAR5	CXCL5	MRC1
HMGB2	LRAT	CXCL9	MS4A4A
HMGN2	LRP2	CYP21A1P	MT1H
HMGN2P6	LRRC19	CYP27A1	MT1HL1
HNRNPA1P50	LYPD6B	CYP2A13	MTCO1P1
HOMER3	LYPLA1P3	CYP2A6	MTND1P14
HOMER3-AS1	LYRM1	CYP2A7	MTND4P20
HPSE	MAB21L3	CYP2B6	MTND5P32
HS3ST5	MB	CYP2C18	MTRNR2L8
HSPB2	MBNL2	CYP2C19	MT-TA
HSPB6	MED12L	CYP2C9	MT-TE
HSPB7	MEF2C-AS2	CYP2E1	MT-TS1
HSPG2	MEGF10	CYP2J2	MT-TY
HTRA3	MGAM	CYP2S1	MTUS2
ID1	MGAT3	CYP3A4	MUC6
ID3	MGP	CYP3A7	NCF1
IGFBP6	MINDY1	CYP3A7-CYP3A51P	NCF2
IL11	MIR194-2HG	CYP4A11	NEURL3
IL13RA2	MIR210HG	CYP4A22	NFAM1
IL21R	MIR3681HG	CYP4A26P	NLGN4Y
INHBA	MMD	CYP4F11	NR1I2
INSYN2A	MMP7	CYP4F12	NRARP
INSYN2B	MPP7	CYP4F2	NRG4
IQGAP3	MRPS36P1	CYP4F3	OLFM2
ISLR	MTCO1P10	CYP7B1	OTC
ITGA11	MTCO1P8	CYP8B1	PARVG
ITGA4	MTCO3P38	DAO	PCAT19
ITGA8	MTCO3P43	DCDC1	PCAT7
ITGB3	MTCYBP35	DDC	PCDH12
ITPRIP	MTND2P16	DDIT4	PDE3B
JAM3	MTND2P33	DEPDC7	PDE9A
KANK2	MUC13	DHCR7	PEG3
KCNAB3	MUC17	DHRS2	PFN1P2
KCNF1	MUC2	DHTKD1	PGBD5
KCNK2	MUC5AC	DIO1	PGLYRP2
KDELR3	MYBPC3	DMRTA1	PHYHD1
KIAA1522	MYH14	DNAJC12	PIGR
KIAA1549L	MYH6	DNAJC22	PIK3R5
KIF17	MYO1H	DNALI1	PILRA
KIF23	MYO7B	DNASE1L3	PKP2
KIRREL1	MYORG	DPY19L3	PLA2G2A
KIT	NAP1L4P1	DPYS	PLCB2
KRT19	NDUFA4P1	DTX4	PLEKHG6
KRT8P12	NEB	DUSP1	PLIN5
LAT2	NEDD9	ECH1	PLXDC2
LAYN	NEFL	EFHD1	POU6F2
LBX2	NIM1K	EFNA1	PROC
LGALS1	NLRC4	EFNA2	PROX1-AS1
LIMK1	NOL4	EGLN3	PRSS8
LINC00565	NOS2	EGR1	PTAFR
LINC00856	NOSTRIN	EGR2	PTPN6
LINC01638	NOVA2	EHHADH	PTPRE
LINC01881	NOXO1	EHHADH-AS1	PZP
LINC02193	NPBWR1	EIF4A2P4	RAB17
LMNA	NPR1	ELF3	RASAL3
LMNB2	NR2F2-AS1	ELMO1	RASIP1
LOX	NT5DC1	ELOVL2	RBP1
LOXL2	ONECUT1	ENSG00000273748	RDH13
LPAR1	OSBPL10	ENSG10010134742.1	RINL
LPAR2	OSMR	ENTPD5	RNF43
LPXN	P3R3URF-PIK3R3	ERBB3	RP11-104D3.2
LRP5L	P4HA3	ESAM	RP11-115J16.1
LRRC15	PACRG	ESRP2	RP11-158C21.4
LRRC32	PARD6A	ESRRG	RP11-203J24.8
LSMEM2	PAX8-AS1	ETNK2	RP11-216N14.7
LTBP1	PCP4L1	ETNPPL	RP11-219A15.1
LTBP2	PDE8B	ETS2	RP11-231C14.10
LTBP4	PDGFA	EXPH5	RP11-273B20.1
LUM	PDGFRL	F11R	RP11-304L19.2
LZTS1	PDK3	F2	RP11-346I3.6
MAMLD1	PDZD3	FAAH	RP11-372E1.4
MAMSTR	PDZK1IP1	FABP1	RP11-404E12.1
MAP1A	PEX11G	FAH	RP11-529H20.3
MAP1B	PEX5L	FAM162A	RP11-795A2.2
MAPK3	PGM5P2	FAM174B	RP1-230G1.7
MAPKAPK3	PHLDA2	FAM20A	RP1-273G13.2
MARVELD1	PHYHIPL	FBP1	RP1-81D8.4
MCM2	PKD2L1	FCAMR	RPL27AP5
MCM4	PKN2-AS1	FCGR2C	RPS3AP44
MCM5	PLOD2	FCGRT	RPS4Y1
MCM7	POU2AF1	FGA	RRAD
MEG3	PPP1R32	FGB	RRAGD
MEGF6	PPP1R42	FGFR4	SALL4
MEIS3	PRKN	FGG	SAMD5
METRNL	PRUNE1	FGGY	SCARF1
METTL27	PTGFRN	FGL1	SDS
MICALL1	PTH1R	FGL2	SEMA6B
MIR100HG	RAD51-AS1	FHIT	SERPINA11
MIR137HG	RAD9B	FILIP1	SERPIND1
MIR193BHG	RAG1	FKBP5	SFN
MKI67	RARRES1	FLRT3	SHC2
MMP1	RASL10B	FLT1	SHE
MMP14	RASSF6	FLVCR1	SIGLEC1
MMP16	RASSF8-AS1	FMO3	SIK1B
MMP2	RBFOX1	FMO5	SLA2
MN1	RDXP3	FNDC5	SLC17A1
MRC2	RIMKLA	FOLH1	SLC17A2
MRGPRF	RN7SL8P	FOLH1B	SLC29A2
MXRA5	RND2	FOS	SLC6A16
MXRA5Y	RNF165	FOXA1	SLC7A2
MXRA8	RNF32	FOXA3	SLCO1B3
MYADM	RNF5P1	FOXO1	SLCO1B3-SLCO1B7
MYEOV	RP11-104G3.2	FRK	SMO
MYLKP1	RP11-104H15.10	FUOM	SNHG22
MYO1C	RP11-104J23.1	FUT6	SNX29P2
MYOF	RP11-115D10.1	FXYD1	SORCS2
MYPN	RP11-121C2.2	FXYD2	SOWAHB
MYRF-AS1	RP11-122G18.12	FYB1	SOX2-OT
NAV1	RP11-122G18.14	FZD4-DT	SOX7
NAV2	RP11-139E24.1	FZD5	SPI1
NAV2-AS2	RP11-147I3.1	G0S2	SPNS2
NAV3	RP11-175I6.6	G3BP2	ST14
NCAPG2	RP11-182J1.18	G6PC1	ST3GAL6-AS1
NCEH1	RP11-211N8.3	GABARAPL1	STOX2
NCS1	RP11-214N15.5	GARNL3	SYN1
NFIX	RP11-24I5.1	GATM	SYT17
NIPAL3	RP11-276H7.2	GBA3	TDRP
NPAS2	RP11-27G14.5	GC	TENT5C
NQO1	RP11-324H6.8	GCH1	TFR2
NRM	RP11-342K6.5	GCHFR	THPO
NRP1	RP11-342M1.3	GDF15	TMC6
NRROS	RP11-356M20.1	GGT1	TMEM176A
NRSN2	RP11-37J13.1	GGT2	TMEM176B
NSD2	RP11-381O7.3	GGT3P	TMEM45B
NT5DC2	RP11-3N2.15	GGT4P	TMPRSS2
NT5E	RP11-3P17.5	GGT5	TNFSF14
NTN4	RP1-140K8.5	GGTLC1	TNNI1
NTSR1	RP11-438F14.11	GGTLC2	TPPP
NUSAP1	RP11-441O15.3	GGTLC3	TRABD2B
OLFML2B	RP11-463I20.1	GGTLC4P	TRIM55
OPCML	RP11-475I24.9	GGTLC5P	TSPAN18
OSR1	RP11-47I22.4	GIPC2	TTC6
PAMR1	RP11-4O1.2	GJB1	TTPA
PCDH10	RP11-548H18.2	GJB2	TTTY14
PCDH18	RP11-574E24.3	GK	TXLNGY
PCDHGA1	RP11-611O2.3	GK4P	TYROBP
PCDHGA10	RP11-66N11.8	GLDCP1	UGT2A1
PCDHGA11	RP11-697E22.2	GLRX	UGT2B17
PCDHGA12	RP11-739B23.1	GLS2	UNC13D
PCDHGA2	RP11-774O3.3	GLTPD2	UROC1
PCDHGA3	RP11-806O11.1	GLULP4	USP43
PCDHGA4	RP11-815J4.6	GLYAT	VAV1
PCDHGA5	RP11-846F4.6	GLYATL1	WDR72
PCDHGA6	RP11-852E15.3	GLYCTK-AS1	ZBED6CL
PCDHGA7	RP11-856F16.2	GNAO1	ZNF467
PCDHGA8	RP1-274L7.4	GOLGA8M	ZNF704
PCDHGA9	RP13-270P17.3	GOLT1A
PCDHGB1	RP1-95L4.4	GPD1
PCDHGB2	RP3-355M6.3	GPLD1
PCDHGB3	RP3-468B3.2	GPR37L1
PCDHGB4	RP3-477M7.6	GPX3
PCDHGB5	RP4-568C11.4	GRK3
PCDHGB6	RP4-605O3.4	GRM8
PCDHGB7	RP5-1055C14.9	GS1-114I9.3
PCDHGC3	RP5-1091N2.12	GSTA1
PCDHGC4	RP5-968J1.1	GSTA11P
PCDHGC5	RPL31P11	GSTA12P
PCNA	RPS2P1	GSTA2
PCOLCE	RUNX3	GSTA3
PCOLCE-AS1	S100A1	GSTA5
PCSK7	SCD	GSTA7P
PDCD6-AHRR	SCML4	GTF2IP7
PDGFRB	SCN3A	GVINP1
PDLIM7	SEL1L3	GYG2
PDZRN3	SEPTIN7-DT	GYS2
PEA15	SERPINE3	H2AC18
PELATON	SERTM2	H2AC19
PGA3	SETBP1-DT	H2AC6
PGA4	SHQ1P1	HAAO
PGA5	SIDT1	HABP2
PIANP	SLC12A5	HACD2
PLAU	SLC13A2	HADHAP2
PLAUR	SLC14A1	HAL
PLB1	SLC14A2	HAO2
PLCL1	SLC16A9	HAPLN4
PLD4	SLC22A11	HAVCR2
PLEKHO2	SLC22A2	HCP5
PLK1	SLC23A3	HEPACAM
PLP2	SLC25A3P1	HEPN1
PLPP2	SLC28A2	HES1
PLXND1	SLC2A5	HEY2
PODN	SLC3A1	HGD
PODXL	SLC44A3-AS1	HIGD1AP1
POTEE	SLC5A1	HKDC1
POTEI	SLC6A18	HLF
POTEJ	SLC6A4	HMGCR
PPP1R15A	SLCO5A1	HMGCS1
PRC1	SLIT1	HMGCS2
PRC1-AS1	SMIM24	HMGN5
PRDM16	SMU1P1	HNF1A-AS1
PRR11	SNAP25-AS1	HNF1B
PRRX1	SNCAIP	HNF4A
PSG1	SNHG11	HNF4A-AS1
PSG11	SOCAR	HP
PSG3	SOD3	HPD
PSG5	SPINT1	HPGD
PTCHD4	SPN	HPR
PTGIR	SRL	HRG
PTGIS	SSTR2	HSD11B1
PTGS1	STAMBP	HSD11B1-AS1
PTMAP8	SYNGR2P1	HSD17B11
PTPN14	SYP	HSD17B13
PTTG1	SYPL1	HSD17B2
PVRIG	SYTL2	HSD17B7P2
PXDN	TBXAS1	HSP90AB4P
PYCR1	TCN2	HSPA6
RAB3B	TECTB	ICOSLG
RABAC1	TEP1	ID2-AS1
RACGAP1	TFCP2L1	IDH1
RANGAP1	TFEC	IDO2
RARG	TFIP11-DT	IFI27
RASA3	TFPI2	IFNGR1
RASGRF1	TG	IGFBP1
RBMXP2	TGFB2	IGFBP2
RBMXP5	THAP9	IGSF23
RENBP	THBS4	IL13RA1
RENO1	THRB-AS1	IL18
RFLNB	TLE1P1	IL18R1
RFX8	TM4SF18	IL1R2
RGMB	TMC1	IL2RG
RHOQP1	TMC5	IL32
RIMBP3C	TMCC3	IL7
RIPOR1	TMEM132E	IP6K3
RNASEH2A	TMEM150A	IPCEF1
RND3	TMEM233	IQGAP2
RNF24	TMEM30BP1	IRF5
RNH1	TMEM51-AS1	IRF6
RP11-10K16.1	TMEM86A	ISG20
RP11-124N14.3	TNN	ISOC1
RP11-1299A16.3	TNNC1	ITIH2
RP11-15A1.4	TP63	ITIH4
RP11-161H23.5	TPBGL	IYD
RP11-212I21.3	TPT1P11	JAK3
RP11-231C14.7	TRIM31	JUP
RP11-247I13.3	TRPM3	KALRN
RP11-257P3.3	TTC39A	KB-1995A5.6
RP11-302I18.1	TTYH1	KCNC3
RP11-33N16.3	TUBD1	KCND3
RP11-340F14.7	TXNIP	KCNE3
RP11-386G11.10	UCA1	KCNK1
RP11-393N4.2	USH1C	KCNN2
RP11-394J1.2	UTS2B	KCTD14
RP11-446E24.4	VWA7	KIF12
RP11-463J10.3	XIRP2	KIF21A
RP11-498B4.5	XPNPEP2	KLB
RP11-529F4.1	ZIC2	KLC4
RP11-543B16.1	ZKSCAN7	KLF9
RP11-566K11.2	ZMYND15	KLHL6
RP11-646D13.1	ZNF124	KNG1
RP11-771F20.1	ZNF222	KRT17P4
RP11-872D17.8	ZNF334	KRT17P5
RP13-143G15.4	ZNF582	KRT18
RPL10P4	ZNF670	KRT18P10
RPL15P13	ZNF852	KRT18P11
RPS10P2		KRT18P17
RPS7P14		KRT18P34
RPSAP70		KRT18P68
RRM1		KRT8
RRM2		KYNU
RSPO3		LAD1
RTL8B		LAMTOR5-AS1
RTL8C		LBP
S100A11		LCN12
S100A4		LEAP2
SASH1		LEPR
SAXO1		LINC00574
SCARA3		LINC01093
SDC1		LINC01146
SECTM1		LINC01277
SEMA7A		LINC01348
SERPINB2		LINC01564
SERPINH1		LINC01630
SERTAD4		LINC01702
SFRP1		LINC01767
SH2D4A		LINC02015
SH2D5		LINC02499
SH3BGRL3		LINC02532
SH3BP4		LINC02542
SH3GL1P1		LLGL2
SH3PXD2B		LONRF3
SHISAL1		LPAR6
SLC26A10		LPIN2
SLC37A2		LRG1
SLC38A5		LY75
SLC43A3		LYRM9
SLC44A2		LYZ
SLC7A1		MAL2
SLIT2		MAOA
SLIT3		MAOB
SMOC1		MARVELD3
SMURF2		MASP2
SNAI2		MAST3-AS1
SNCG		MAT1A
SNHG26		MCHR1
SNHG28		MCL1
SP6		METTL7A
SPARC		METTL7B
SPEG		MGAT4A
SPOCD1		MIA2
SRM		MLIP
SRPX		MLXIPL
SRRM4		MMP10
SSC5D		MMP25
STC2		MOB3B
STING1		MOGAT3
STK32B		MORF4
STMN1		MRO
STYK1		MSMO1
SV2A		MT1E
SYDE1		MT1F
SYNC		MT1JP
SYNJ2		MT1X
SYNPO2		MT2A
SYNPO2L		MT2P1
SYT11		MTCO1P7
SYT7		MTCO3P1
TACC3		MT-CYB
TAFA5		MTHFS
TAGLN		MT-ND1
TAGLN2		MTND1P15
TBXA2R		MTND1P9
TCF19		MT-ND2
TCF7		MTND2P28
TEK		MT-ND3
TENM2		MT-ND4
TERT		MT-ND4L
TFDP1		MTND4P12
TFDP1P2		MT-ND5
TGFB1I1		MTND5P11
TGFBI		MTND5P17
TGFBR3		MT-ND6
THBS1		MTND6P22
THSD8		MTND6P3
THY1		MTND6P4
THY1-AS1		MT-RNR1
TIMP2		MTRNR2L10
TK1		MTRNR2L3
TMEM158		MT-TL1
TMEM204		MT-TL2
TMEM47		MT-TM
TMEM54		MTTP
TNC		MT-TS2
TNFRSF11B		MT-TT
TNFRSF25		MT-TW
TNFRSF6B		MTUS1
TNXB		MUC3A
TOP2A		MYCL
TOX2		MYH3
TP53I11		MYO5C
TPBG		MYOM1
TPM4		NAT2
TPX2		NAT8
TRAK1		NCKAP1L
TRAM2		NFE2L3
TRERF1		NFIB
TROAP		NINJ1
TSHZ3		NIPAL1
TUBA1A		NNMT
TUBA1B		NOP9
TUBB		NPC1L1
TUBB3		NPL
TUBBP1		NPW
TUBBP10		NR1H4
TWIST2		NR6A1
TYMS		NRAP
UBE2C		NRCAM
UBE2Q2P1		NSUN7
UBE2S		NTRK2
UHRF1		NUDT13
UTS2		NUGGC
VASN		OAS2
VCAN		OCLN
VCAN-AS1		OCLNP1
VEGFB		ODF3B
VILL		OIT3
VIM		OR2I1P
VIM-AS1		OR7E14P
WDFY4		ORM1
WNT5B		ORM2
XXbac-BPG252P9.9		OVGP1
XYLT1		P4HA1
ZBTB4		PAH
ZDHHC8P1		PAIP2B
ZNF519		PALM3
		PAQR9
		PARD6B
		PCDHA1
		PCDHA10
		PCDHA11
		PCDHA12
		PCDHA13
		PCDHA2
		PCDHA3
		PCDHA5
		PCDHA6
		PCDHA7
		PCDHA8
		PCDHA9
		PCDHAC1
		PCDHAC2
		PCK1
		PDE10A
		PDE11A
		PDE4DIPP6
		PDLIM3
		PDZK1
		PDZK1P1
		PER1
		PFKFB1
		PIK3AP1
		PIK3C2G
		PIPOX
		PIR
		PIWIL2
		PKHD1
		PKLR
		PLA1A
		PLA2G12B
		PLAAT4
		PLAC8
		PLD1
		PLEKHA7
		PLEKHG1
		PLG
		PLGLA
		PLGLB1
		PLIN1
		PLXNB1
		PMEL
		PNRC1
		PPM1E
		PPP1R1A
		PPP1R1C
		PRAP1
		PREPL
		PRKAB2
		PRODH
		PRODH2
		PROS1
		PRSS22
		PRXL2A
		PTPN3
		PTPRC
		PTPRD
		PYGL
		QPRT
		RAB20
		RAB37
		RAMP1
		RANBP17
		RAP1GAP
		RAPGEF4
		RAPGEF5
		RARB
		RARRES2
		RASSF4
		RBM47
		RBP4
		RBPMS2
		RDH10
		RDH12
		RDH16
		REEP6
		REPS2
		RETSAT
		RGN
		RGS1
		RGS14
		RGS2
		RHBG
		RHOB
		RIPK4
		RIPPLY1
		RN7SK
		RN7SKP71
		RN7SL2
		RN7SL396P
		RN7SL674P
		RNASE4
		RNF128
		RNU1-70P
		RP11-108K14.12
		RP11-108L7.4
		RP11-108O10.2
		RP11-138A9.2
		RP11-138P22.1
		RP11-13J12.3
		RP11-156K13.1
		RP11-156K13.2
		RP11-162P23.2
		RP11-205M5.3
		RP11-206M11.5
		RP11-284E5.1
		RP11-299G20.2
		RP11-324O2.3
		RP11-343H19.2
		RP11-350A18.2
		RP11-353N4.6
		RP11-35N6.6
		RP11-361L15.3
		RP11-361L15.5
		RP11-400G3.5
		RP11-407P15.2
		RP11-418J17.3
		RP11-434D9.1
		RP11-437L7.1
		RP11-469A15.2
		RP11-478H11.3-001
		RP11-480I12.2
		RP11-510N19.5
		RP1-151F17.2
		RP11-529H2.2
		RP11-535A19.1
		RP11-544M22.13
		RP11-573D15.8
		RP11-588H23.3
		RP11-596C23.6
		RP11-646I19.1
		RP11-661A12.15
		RP11-688G15.3
		RP11-696N14.1
		RP11-737O24.2
		RP11-74C13.4
		RP11-798K3.2
		RP11-81A22.4
		RP11-889I17.2
		RP11-903H12.5
		RP11-925D8.3
		RP11-92F20.1
		RP11-986E7.7
		RP11-99J16__A.2
		RP1-206D15.6
		RP1-232P20.1
		RP1-261G23.7
		RP1-27K12.2
		RP1-27K12.4
		RP13-314C10.6
		RP4-530I15.9
		RP4-678D15.1
		RP5-1189D6.2
		RPS6KL1
		RSAD2
		RTN4R
		S100A14
		SAA1
		SAA2
		SAA2-SAA4
		SAA4
		SAT1
		SAXO2
		SCIMP
		SCNN1A
		SDC2
		SEC14L2
		SELENBP1
		SELENOP
		SEMA4G
		SERPINA1
		SERPINA10
		SERPINA2
		SERPINA3
		SERPINA4
		SERPINA5
		SERPINA6
		SERPINC1
		SERPINF1
		SERPINF2
		SERPING1
		SFRP5
		SGK2
		SHANK2
		SHBG
		SHH
		SHMT1
		SKAP1
		SLC13A5
		SLC15A1
		SLC16A10
		SLC16A4
		SLC17A3
		SLC17A4
		SLC19A3
		SLC22A1
		SLC22A10
		SLC22A18AS
		SLC22A3
		SLC22A7
		SLC23A1
		SLC26A6
		SLC27A2
		SLC28A1
		SLC2A2
		SLC30A10
		SLC37A1
		SLC38A3
		SLC39A5
		SLC40A1
		SLC45A3
		SLC46A3
		SLC5A12
		SLC5A9
		SLC6A12
		SLC6A13
		SLC7A9
		SLC9A3R1
		SLCO2B1
		SLITRK3
		SMIM14
		SMIM2-AS1
		SMLR1
		SNX10
		SOCS2-AS1
		SOD2
		SPARCL1
		SPP2
		SPX
		SRGN
		ST6GAL1
		STAT3
		STOM
		SULF2
		SULT1B1
		SULT1C2
		SULT1C4
		SUSD2
		SYN2
		SYNE4
		SYT9
		TAT
		TAT-AS1
		TCIM
		TDO2
		TEC
		TFPI
		TGM2
		TIMD4
		TINAGL1
		TJP3
		TLCD4
		TLR2
		TM4SF1
		TM4SF4
		TM4SF5
		TM7SF2
		TMEM102
		TMEM139
		TMEM150C
		TMEM30A-DT
		TMEM30B
		TMEM37
		TMEM41A
		TMEM72-AS1
		TMEM82
		TMEM92
		TMIGD3
		TNFRSF21
		TNFSF10
		TNFSF13B
		TNFSF15
		TOX3
		TPD52
		TPD52L1
		TPRG1
		TRIB1
		TRIM15
		TRPM8
		TSC22D3
		TSKU
		TSPAN3
		TTC22
		TTC9
		TTR
		UBD
		UGT1A1
		UGT1A10
		UGT1A2P
		UGT1A3
		UGT1A4
		UGT1A5
		UGT1A6
		UGT1A7
		UGT1A8
		UGT1A9
		UGT2A3
		UGT3A1
		UNC5CL
		UNC79
		UPB1
		UPP2
		USH2A
		VAMP8
		VAV3
		VCAM1
		VEGFA
		VNN1
		VNN2
		VSNL1
		VSTM2L
		VTN
		WAS
		WIPF3
		XXbac-BPG116M5.17
		ZBED3
		ZBED3-AS1
		ZDHHC9
		ZNF165
		ZNF385B
		ZSCAN31

## Sheet: Cluster I GO-slim
Table S5B. Gene Ontology (slim) analysis of cluster I
Analysis Type:	PANTHER Overrepresentation Test (Released 20220202)
Annotation Version and Release Date:	PANTHER version 17.0 Released 2022-02-22
Analyzed List:	upload_1 (Homo sapiens)
Reference List:	Homo sapiens (all genes in database)
Test Type:	FISHER
Correction:	BONFERRONI
Bonferroni count:	1849
PANTHER GO-Slim Biological Process	Homo sapiens - REFLIST (20589)	upload_1 (539)	upload_1 (expected)	upload_1 (over/under)	upload_1 (fold Enrichment)	upload_1 (P-value)
extracellular matrix organization (GO:0030198)	74	14	1.94	+	7.23	8.81e-05
external encapsulating structure organization (GO:0045229)	74	14	1.94	+	7.23	8.81e-05
extracellular structure organization (GO:0043062)	75	14	1.96	+	7.13	0.000102
vasculature development (GO:0001944)	61	10	1.6	+	6.26	0.0227
tube development (GO:0035295)	67	10	1.75	+	5.7	0.047
cell adhesion (GO:0007155)	398	50	10.42	+	4.8	2.82e-15
biological adhesion (GO:0022610)	398	50	10.42	+	4.8	2.82e-15
anatomical structure morphogenesis (GO:0009653)	485	36	12.7	+	2.84	0.000134
supramolecular fiber organization (GO:0097435)	318	23	8.32	+	2.76	0.0458
locomotion (GO:0040011)	394	27	10.31	+	2.62	0.0229
nervous system development (GO:0007399)	489	31	12.8	+	2.42	0.025
system development (GO:0048731)	835	51	21.86	+	2.33	0.000144
multicellular organism development (GO:0007275)	936	55	24.5	+	2.24	0.00013
anatomical structure development (GO:0048856)	1187	63	31.07	+	2.03	0.000437
developmental process (GO:0032502)	1334	69	34.92	+	1.98	0.000284
multicellular organismal process (GO:0032501)	1439	69	37.67	+	1.83	0.00443
cellular process (GO:0009987)	10019	317	262.29	+	1.21	0.00647
Unclassified (UNCLASSIFIED)	9598	209	251.27	-	0.83	0
Analysis Type:	PANTHER Overrepresentation Test (Released 20220202)
Annotation Version and Release Date:	PANTHER version 17.0 Released 2022-02-22
Analyzed List:	upload_1 (Homo sapiens)
Reference List:	Homo sapiens (all genes in database)
Test Type:	FISHER
Correction:	BONFERRONI
Bonferroni count:	504
PANTHER GO-Slim Molecular Function	Homo sapiens - REFLIST (20589)	upload_1 (539)	upload_1 (expected)	upload_1 (over/under)	upload_1 (fold Enrichment)	upload_1 (P-value)
heparin binding (GO:0008201)	21	6	0.55	+	10.91	0.0253
glycosaminoglycan binding (GO:0005539)	31	8	0.81	+	9.86	0.00263
integrin binding (GO:0005178)	49	10	1.28	+	7.8	0.00111
cell adhesion molecule binding (GO:0050839)	141	16	3.69	+	4.33	0.0014
protein binding (GO:0005515)	2812	113	73.62	+	1.54	0.0024
Unclassified (UNCLASSIFIED)	10980	270	287.45	-	0.94	0
Analysis Type:	PANTHER Overrepresentation Test (Released 20220202)
Annotation Version and Release Date:	PANTHER version 17.0 Released 2022-02-22
Analyzed List:	upload_1 (Homo sapiens)
Reference List:	Homo sapiens (all genes in database)
Test Type:	FISHER
Correction:	BONFERRONI
Bonferroni count:	443
PANTHER GO-Slim Cellular Component	Homo sapiens - REFLIST (20589)	upload_1 (539)	upload_1 (expected)	upload_1 (over/under)	upload_1 (fold Enrichment)	upload_1 (P-value)
collagen-containing extracellular matrix (GO:0062023)	76	10	1.99	+	5.03	0.0296
extracellular matrix (GO:0031012)	177	22	4.63	+	4.75	3.89e-06
external encapsulating structure (GO:0030312)	177	22	4.63	+	4.75	3.89e-06
integral component of plasma membrane (GO:0005887)	753	54	19.71	+	2.74	4.85e-08
intrinsic component of plasma membrane (GO:0031226)	770	55	20.16	+	2.73	3.7e-08
supramolecular polymer (GO:0099081)	417	28	10.92	+	2.56	0.00541
supramolecular fiber (GO:0099512)	417	28	10.92	+	2.56	0.00541
integral component of membrane (GO:0016021)	1192	63	31.21	+	2.02	0.000115
intrinsic component of membrane (GO:0031224)	1226	64	32.1	+	1.99	0.000157
cell periphery (GO:0071944)	4027	163	105.42	+	1.55	2.34e-06
plasma membrane (GO:0005886)	3800	142	99.48	+	1.43	0.00393
Unclassified (UNCLASSIFIED)	9625	220	251.97	-	0.87	0
intracellular membrane-bounded organelle (GO:0043231)	5133	92	134.38	-	0.68	0.00727
membrane-bounded organelle (GO:0043227)	5400	96	141.37	-	0.68	0.00252

## Sheet: Cluster II Go-slim
Table S5C. Gene Ontology (slim) analysis of cluster II
Analysis Type:	PANTHER Overrepresentation Test (Released 20220202)
Annotation Version and Release Date:	PANTHER version 17.0 Released 2022-02-22
Analyzed List:	upload_1 (Homo sapiens)
Reference List:	Homo sapiens (all genes in database)
Test Type:	FISHER
Correction:	BONFERRONI
Bonferroni count:	443
PANTHER GO-Slim Cellular Component	Homo sapiens - REFLIST (20589)	upload_1 (539)	upload_1 (expected)	upload_1 (over/under)	upload_1 (fold Enrichment)	upload_1 (P-value)
collagen-containing extracellular matrix (GO:0062023)	76	10	1.99	+	5.03	0.0296
extracellular matrix (GO:0031012)	177	22	4.63	+	4.75	3.89e-06
external encapsulating structure (GO:0030312)	177	22	4.63	+	4.75	3.89e-06
integral component of plasma membrane (GO:0005887)	753	54	19.71	+	2.74	4.85e-08
intrinsic component of plasma membrane (GO:0031226)	770	55	20.16	+	2.73	3.7e-08
supramolecular polymer (GO:0099081)	417	28	10.92	+	2.56	0.00541
supramolecular fiber (GO:0099512)	417	28	10.92	+	2.56	0.00541
integral component of membrane (GO:0016021)	1192	63	31.21	+	2.02	0.000115
intrinsic component of membrane (GO:0031224)	1226	64	32.1	+	1.99	0.000157
cell periphery (GO:0071944)	4027	163	105.42	+	1.55	2.34e-06
plasma membrane (GO:0005886)	3800	142	99.48	+	1.43	0.00393
Unclassified (UNCLASSIFIED)	9625	220	251.97	-	0.87	0
intracellular membrane-bounded organelle (GO:0043231)	5133	92	134.38	-	0.68	0.00727
membrane-bounded organelle (GO:0043227)	5400	96	141.37	-	0.68	0.00252
Analysis Type:	PANTHER Overrepresentation Test (Released 20220202)
Annotation Version and Release Date:	PANTHER version 17.0 Released 2022-02-22
Analyzed List:	upload_1 (Homo sapiens)
Reference List:	Homo sapiens (all genes in database)
Test Type:	FISHER
Correction:	BONFERRONI
Bonferroni count:	504
PANTHER GO-Slim Molecular Function	Homo sapiens - REFLIST (20589)	upload_1 (337)	upload_1 (expected)	upload_1 (over/under)	upload_1 (fold Enrichment)	upload_1 (P-value)
passive transmembrane transporter activity (GO:0022803)	338	20	5.53	+	3.62	0.000822
channel activity (GO:0015267)	338	20	5.53	+	3.62	0.000822
ion channel activity (GO:0005216)	319	18	5.22	+	3.45	0.00506
inorganic molecular entity transmembrane transporter activity (GO:0015318)	475	24	7.77	+	3.09	0.00107
ion transmembrane transporter activity (GO:0015075)	530	25	8.68	+	2.88	0.00209
transmembrane transporter activity (GO:0022857)	703	31	11.51	+	2.69	0.000556
transporter activity (GO:0005215)	770	33	12.6	+	2.62	0.00045
Unclassified (UNCLASSIFIED)	10980	182	179.72	+	1.01	0

## Sheet: Cluster III GO-slim
Table S5D. Gene Ontology (slim) analysis of cluster III
Analysis Type:	PANTHER Overrepresentation Test (Released 20220202)
Annotation Version and Release Date:	PANTHER version 17.0 Released 2022-02-22
Analyzed List:	upload_1 (Homo sapiens)
Reference List:	Homo sapiens (all genes in database)
Test Type:	FISHER
Correction:	BONFERRONI
Bonferroni count:	1849
PANTHER GO-Slim Biological Process	Homo sapiens - REFLIST (20589)	upload_1 (768)	upload_1 (expected)	upload_1 (over/under)	upload_1 (fold Enrichment)	upload_1 (P-value)
aromatic amino acid family catabolic process (GO:0009074)	10	6	0.37	+	16.09	0.023
lipid homeostasis (GO:0055088)	34	9	1.27	+	7.1	0.0334
steroid metabolic process (GO:0008202)	46	12	1.72	+	6.99	0.00155
negative regulation of endopeptidase activity (GO:0010951)	53	13	1.98	+	6.58	0.000988
negative regulation of proteolysis (GO:0045861)	59	14	2.2	+	6.36	0.000513
negative regulation of peptidase activity (GO:0010466)	55	13	2.05	+	6.34	0.00142
negative regulation of hydrolase activity (GO:0051346)	64	15	2.39	+	6.28	0.000222
organic acid catabolic process (GO:0016054)	86	20	3.21	+	6.23	2e-06
carboxylic acid catabolic process (GO:0046395)	84	19	3.13	+	6.06	7.75e-06
small molecule catabolic process (GO:0044282)	122	26	4.55	+	5.71	3.48e-08
organic hydroxy compound biosynthetic process (GO:1901617)	52	11	1.94	+	5.67	0.025
organic hydroxy compound transport (GO:0015850)	54	11	2.01	+	5.46	0.034
cellular modified amino acid metabolic process (GO:0006575)	68	13	2.54	+	5.13	0.011
monocarboxylic acid metabolic process (GO:0032787)	152	27	5.67	+	4.76	5.31e-07
regulation of endopeptidase activity (GO:0052548)	75	13	2.8	+	4.65	0.028
carboxylic acid biosynthetic process (GO:0046394)	88	15	3.28	+	4.57	0.00755
organic acid biosynthetic process (GO:0016053)	88	15	3.28	+	4.57	0.00755
regulation of peptidase activity (GO:0052547)	77	13	2.87	+	4.53	0.0359
organic hydroxy compound metabolic process (GO:1901615)	113	19	4.22	+	4.51	0.000489
negative regulation of catalytic activity (GO:0043086)	114	19	4.25	+	4.47	0.000551
organic acid metabolic process (GO:0006082)	333	54	12.42	+	4.35	2.01e-14
alpha-amino acid metabolic process (GO:1901605)	90	14	3.36	+	4.17	0.0395
fatty acid metabolic process (GO:0006631)	107	16	3.99	+	4.01	0.0162
small molecule biosynthetic process (GO:0044283)	154	23	5.74	+	4	0.000191
sulfur compound metabolic process (GO:0006790)	135	20	5.04	+	3.97	0.00144
negative regulation of molecular function (GO:0044092)	148	21	5.52	+	3.8	0.00144
carboxylic acid metabolic process (GO:0019752)	314	44	11.71	+	3.76	2.09e-09
oxoacid metabolic process (GO:0043436)	318	44	11.86	+	3.71	3.07e-09
small molecule metabolic process (GO:0044281)	648	75	24.17	+	3.1	2.45e-13
lipid biosynthetic process (GO:0008610)	212	24	7.91	+	3.03	0.00909
lipid metabolic process (GO:0006629)	419	43	15.63	+	2.75	2.54e-05
regulation of hydrolase activity (GO:0051336)	298	30	11.12	+	2.7	0.00565
cellular response to chemical stimulus (GO:0070887)	581	55	21.67	+	2.54	3.53e-06
response to chemical (GO:0042221)	818	65	30.51	+	2.13	9e-05
regulation of catalytic activity (GO:0050790)	573	45	21.37	+	2.11	0.015
regulation of molecular function (GO:0065009)	733	52	27.34	+	1.9	0.0411
Unclassified (UNCLASSIFIED)	9598	324	358.02	-	0.9	0
cellular macromolecule metabolic process (GO:0044260)	3864	96	144.13	-	0.67	0.00984
macromolecule metabolic process (GO:0043170)	4815	119	179.61	-	0.66	0.000225
RNA metabolic process (GO:0016070)	2410	53	89.9	-	0.59	0.0352
nucleic acid metabolic process (GO:0090304)	2686	55	100.19	-	0.55	0.000696
gene expression (GO:0010467)	2894	59	107.95	-	0.55	0.000163
organelle organization (GO:0006996)	1879	36	70.09	-	0.51	0.0112
Analysis Type:	PANTHER Overrepresentation Test (Released 20220202)
Annotation Version and Release Date:	PANTHER version 17.0 Released 2022-02-22
Analyzed List:	upload_1 (Homo sapiens)
Reference List:	Homo sapiens (all genes in database)
Test Type:	FISHER
Correction:	BONFERRONI
Bonferroni count:	504
PANTHER GO-Slim Molecular Function	Homo sapiens - REFLIST (20589)	upload_1 (768)	upload_1 (expected)	upload_1 (over/under)	upload_1 (fold Enrichment)	upload_1 (P-value)
heme binding (GO:0020037)	38	13	1.42	+	9.17	1.03e-05
tetrapyrrole binding (GO:0046906)	41	13	1.53	+	8.5	2.17e-05
serine-type endopeptidase inhibitor activity (GO:0004867)	40	12	1.49	+	8.04	0.000119
monooxygenase activity (GO:0004497)	66	18	2.46	+	7.31	4.29e-07
endopeptidase inhibitor activity (GO:0004866)	66	15	2.46	+	6.09	8.55e-05
peptidase inhibitor activity (GO:0030414)	66	15	2.46	+	6.09	8.55e-05
endopeptidase regulator activity (GO:0061135)	70	15	2.61	+	5.74	0.000165
peptidase regulator activity (GO:0061134)	72	15	2.69	+	5.59	0.000226
oxidoreductase activity, acting on the CH-OH group of donors, NAD or NADP as acceptor (GO:0016616)	75	15	2.8	+	5.36	0.000356
protease binding (GO:0002020)	78	15	2.91	+	5.16	0.00055
serine hydrolase activity (GO:0017171)	107	19	3.99	+	4.76	6.29e-05
serine-type peptidase activity (GO:0008236)	107	19	3.99	+	4.76	6.29e-05
serine-type endopeptidase activity (GO:0004252)	103	18	3.84	+	4.68	0.000166
enzyme inhibitor activity (GO:0004857)	115	17	4.29	+	3.96	0.00268
oxidoreductase activity (GO:0016491)	431	63	16.08	+	3.92	9.65e-16
acyltransferase activity (GO:0016746)	154	19	5.74	+	3.31	0.00801
peptidase activity (GO:0008233)	433	37	16.15	+	2.29	0.0064
transporter activity (GO:0005215)	770	56	28.72	+	1.95	0.00285
transmembrane transporter activity (GO:0022857)	703	51	26.22	+	1.94	0.00759
catalytic activity (GO:0003824)	3916	246	146.07	+	1.68	2.35e-14
hydrolase activity (GO:0016787)	1739	106	64.87	+	1.63	0.000762
molecular_function (GO:0003674)	9609	439	358.43	+	1.22	6.49e-06
Unclassified (UNCLASSIFIED)	10980	329	409.57	-	0.8	0
Analysis Type:	PANTHER Overrepresentation Test (Released 20220202)
Annotation Version and Release Date:	PANTHER version 17.0 Released 2022-02-22
Analyzed List:	upload_1 (Homo sapiens)
Reference List:	Homo sapiens (all genes in database)
Test Type:	FISHER
Correction:	BONFERRONI
Bonferroni count:	443
PANTHER GO-Slim Cellular Component	Homo sapiens - REFLIST (20589)	upload_1 (768)	upload_1 (expected)	upload_1 (over/under)	upload_1 (fold Enrichment)	upload_1 (P-value)
basal plasma membrane (GO:0009925)	33	8	1.23	+	6.5	0.0398
extracellular space (GO:0005615)	1015	81	37.86	+	2.14	2.82e-07
extracellular region (GO:0005576)	1064	84	39.69	+	2.12	2.24e-07
integral component of plasma membrane (GO:0005887)	753	53	28.09	+	1.89	0.0118
intrinsic component of plasma membrane (GO:0031226)	770	54	28.72	+	1.88	0.0097
integral component of membrane (GO:0016021)	1192	77	44.46	+	1.73	0.00344
intrinsic component of membrane (GO:0031224)	1226	79	45.73	+	1.73	0.00226
Unclassified (UNCLASSIFIED)	9625	319	359.03	-	0.89	0
organelle (GO:0043226)	6143	174	229.14	-	0.76	0.00586
intracellular membrane-bounded organelle (GO:0043231)	5133	143	191.47	-	0.75	0.0222
intracellular organelle (GO:0043229)	5959	165	222.28	-	0.74	0.00225
nucleus (GO:0005634)	3113	59	116.12	-	0.51	5.08e-07
protein-containing complex (GO:0032991)	2878	54	107.35	-	0.5	1.53e-06
catalytic complex (GO:1902494)	847	11	31.59	-	0.35	0.021
nuclear protein-containing complex (GO:0140513)	784	6	29.24	-	0.21	0.000194
intracellular protein-containing complex (GO:0140535)	454	3	16.93	-	0.18	0.0457

## Sheet: Cluster IV GO-slim
Table S5E. Gene Ontology (slim) analysis of cluster IV
Analysis Type:	PANTHER Overrepresentation Test (Released 20220202)
Annotation Version and Release Date:	PANTHER version 17.0 Released 2022-02-22
Analyzed List:	upload_1 (Homo sapiens)
Reference List:	Homo sapiens (all genes in database)
Test Type:	FISHER
Correction:	BONFERRONI
Bonferroni count:	1849
PANTHER GO-Slim Biological Process	Homo sapiens - REFLIST (20589)	upload_1 (291)	upload_1 (expected)	upload_1 (over/under)	upload_1 (fold Enrichment)	upload_1 (P-value)
cell adhesion (GO:0007155)	398	18	5.63	+	3.2	0.0446
biological adhesion (GO:0022610)	398	18	5.63	+	3.2	0.0446
Unclassified (UNCLASSIFIED)	9598	123	135.66	-	0.91	0
Analysis Type:	PANTHER Overrepresentation Test (Released 20220202)
Annotation Version and Release Date:	PANTHER version 17.0 Released 2022-02-22
Analyzed List:	upload_1 (Homo sapiens)
Reference List:	Homo sapiens (all genes in database)
Test Type:	FISHER
Correction:	BONFERRONI
Bonferroni count:	443
PANTHER GO-Slim Cellular Component	Homo sapiens - REFLIST (20589)	upload_1 (291)	upload_1 (expected)	upload_1 (over/under)	upload_1 (fold Enrichment)	upload_1 (P-value)
Unclassified (UNCLASSIFIED)	9625	139	136.04	+	1.02	0
organelle (GO:0043226)	6143	50	86.82	-	0.58	0.00047
intracellular anatomical structure (GO:0005622)	7551	61	106.72	-	0.57	5.44e-06
intracellular organelle (GO:0043229)	5959	47	84.22	-	0.56	0.000263
membrane-bounded organelle (GO:0043227)	5400	40	76.32	-	0.52	0.000165
intracellular membrane-bounded organelle (GO:0043231)	5133	38	72.55	-	0.52	0.000435
nucleus (GO:0005634)	3113	18	44	-	0.41	0.00194
