# Supplementary material for: A robust reprogramming strategy for generating hepatocyte-like cells usable in pharmaco-toxicological studies
Source: Stem Cell Res Ther. 2023 Apr 18;14:94. doi: 10.1186/s13287-023-03311-w (PMC10114490; doi:10.1186/s13287-023-03311-w)
Supplement: Supplementary file 4 — Additional file 4. Supplementary Table S6. [file 13287_2023_3311_MOESM4_ESM.xlsx]

## Sheet: Hoja1
Table S6. Metabolites identified in the main metabolic pathways (with at least 3 members) of diHLC-T. M/Z value ([M+H]+), retention time, metabolic pathway, level of identification and the p-value from T-test of samples defined as non-toxic versus toxic of each cell model.
Metabolite	mz-RT	Pathway	level	p-value diHLC-T	p-value HepG2
Creatinine	114.0647-1	Arginine and proline	MS	<0.05	<0.05
L-Proline	116.07-1	Arginine and proline	MS	0.09	0.24
N1,N12-Diacetylspermine	287.2411-1	Arginine and proline	MS2	<0.05	0.76
N1,N8-Diacetylspermidine	230.1832-2.4	Arginine and proline	MS2	<0.05	NA
N1-Acetylspermidine	188.1739-0.9	Arginine and proline	MS2	<0.05	0.49
Putrescine	89.1062-0.8	Arginine and proline	MS2	0.89	0.12
Pyrrolidine	72.0799-0.8	Arginine and proline	MS	0.75	0.45
Sarcosine	90.0536-0.9	Arginine and proline	MS2	0.48	0.17
Spermine	203.2207-0.7	Arginine and proline	MS	0.83	0.23
Arginine	175.117-0.9	Arginine biosynthesis	MS2	<0.05	0.17
Glutamine	147.0751-0.9	Arginine biosynthesis	MS2	0.23	<0.05
Ornithine	133.1036-2.2	Arginine biosynthesis	MS	<0.05	NA
5-Methylthioadenosine	298.0931-1	Cysteine and methionine	MS2	0.34	NA
Cysteinylglycine	179.0465-1.5	Cysteine and methionine	MS	0.67	0.18
Cystine	241.0396-1.7	Cysteine and methionine	MS	<0.05	NA
Methionine	150.0568-1.4	Cysteine and methionine	MS2	<0.05	<0.05
N-Acetyl-DL-serine	148.0596-0.9	Cysteine and methionine	MS2	0.14	NA
SAM	399.1407-1	Cysteine and methionine	MS2	<0.05	0.06
gamma-Glutamylcysteinylserine	338.0978-1.4	Glutathione	MS2	0.06	0.54
Glutamyl-glutamic	277.0999-1.3	Glutathione	MS2	0.92	0.23
Glutathione	308.0914-1.5	Glutathione	MS2	0.27	0.06
L-L-Homoglutathione	322.1028-2.4	Glutathione	MS2	0.16	0.66
Norophthalmic acid	276.116-1	Glutathione	MS2	0.51	0.59
Oxoproline	130.0485-0.9	Glutathione	MS2	0.69	NA
Pyroglutamic	130.0484-1.7	Glutathione	MS2	<0.05	NA
Glycerophosphocholine	258.1077-0.9	Glycerophospholipid	MS2	<0.001	NA
LysoPC(18:4(6Z,9Z,12Z,15Z))	516.312-9.5	Glycerophospholipid	MS	<0.05	0.17
LysoPE(0:0/20:4(5Z,8Z,11Z,14Z))	502.2879-9.9	Glycerophospholipid	MS	0.76	NA
LysoPE(0:0/20:5(5Z,8Z,11Z,14Z,17Z))	500.2728-9.2	Glycerophospholipid	MS	0.89	NA
PC(14:0/20:2(11Z,14Z))	758.5633-9.7	Glycerophospholipid	MS	0.6	NA
Phosphorylcholine	184.0717-0.9	Glycerophospholipid	MS	0.11	NA
Trolamine	150.1109-0.9	Glycerophospholipid	MS	0.31	NA
Betaine	118.0851-1.2	Glycine, serine and threonine	MS2	<0.05	NA
Choline	104.1061-0.9	Glycine, serine and threonine	MS2	0.84	NA
Creatine	132.0749-1	Glycine, serine and threonine	MS2	0.16	NA
Cysteine	122.0255-0.9	Glycine, serine and threonine	MS2	0.09	0.79
Homoserine	120.064-0.9	Glycine, serine and threonine	MS2	<0.05	0.08
L-Threonine	120.0795-4.2	Glycine, serine and threonine	MS2	<0.05	NA
L-Tryptophan	205.0952-4.8	Glycine, serine and threonine	MS2	<0.001	<0.05
Phosphohydroxypyruvic acid	184.9839-1.7	Glycine, serine and threonine	MS	0.37	NA
1-Methylnicotinamide	137.0769-2.3	Nicotinate and nicotinamide	MS	<0.001	NA
1-Methylpyrrolinium	85.0874-0.7	Nicotinate and nicotinamide	MS	0.78	0.06
Nicotinic acid	124.04-0.8	Nicotinate and nicotinamide	MS	0.05	0.46
5-Phosphoribosyl-N-formylglycinamide	315.0602-4.5	Purine	MS	0.14	NA
AMP	348.0661-1.5	Purine	MS2	0.38	NA
Cyclic AMP	330.0695-1.5	Purine	MS2	0.52	0.09
Cyclic GMP	346.0414-1.5	Purine	MS2	0.91	<0.05
dIMP	333.0594-4	Purine	MS	0.79	NA
Uric acid	169.0381-6.6	Purine	MS	0.06	NA
Carbamic acid	62.0227-0.7	Pyrimidine	MS	0.1	0.15
Dihydroorotic acid	157.0332-1.5	Pyrimidine	MS	0.8	0.12
Thymine	127.0488-4.7	Pyrimidine	MS	0.05	0.22
3,4-Dihydroxymandelic acid	185.0532-6.6	Tyrosine	MS	0.06	NA
3,4-Dihydroxyphenylglycol	169.0566-0.9	Tyrosine	MS	0.52	<0.05
Norepinephrine sulfate	250.0352-1.4	Tyrosine	MS2	<0.05	NA
